# Supplementary material for: Crystal structure of the co-crystalline adduct 1,3,6,8-tetra­aza­tri­cyclo­[4.4.1.13,8]dodecane (TATD)–4-iodo­phenol (1/2): supra­molecular assembly mediated by halogen and hydrogen bonding
Source: Acta Crystallogr E Crystallogr Commun. 2017 Oct 20;73(Pt 11):1692–5. doi: 10.1107/S2056989017014943 (PMC5683492; doi:10.1107/S2056989017014943)
Supplement: Supplementary file 1 [file e-73-01692-sup1.cif]

##############################################################################
#                                                                            #
# This CIF contains the data in a paper accepted for publication in          #
# Acta Crystallographica Section E. It conforms to the requirements of       #
# Notes for Authors for Acta Crystallographica Section E, and has been       #
# peer reviewed under the auspices of the IUCr Commission on Journals.       #
#                                                                            #
# Full details of the Crystallographic Information File format               #
# are given in the paper "The Crystallographic Information File (CIF):       #
# a New Standard Archive File for Crystallography" by S. R. Hall, F. H.      #
# Allen and I. D. Brown [Acta Cryst. (1991), A47, 655-685].                  #
#                                                                            #
# The current version of the core CIF dictionary is obtainable from          #
# ftp://ftp.iucr.org/pub/cif_core.dic.                                       #
#                                                                            #
# Software is freely available for graphical display of the structure(s)     #
# in this CIF. For information consult the CIF software page                 #
# http://www.iucr.org/resources/cif/software.                                #
#                                                                            #
# This file may be used for bona fide research purposes within the           #
# scientific community so long as proper attribution is given to the journal # 
# article from which it was obtained.                                        #
#                                                                            #
##############################################################################
data_I
_audit_creation_method     'SHELXL-2016/6'
_journal_date_recd_electronic     2017-10-08
_journal_date_accepted     2017-10-14
_journal_name_full     'Acta Crystallographica, Section E'
_journal_year     2017
_journal_volume     73
_journal_issue     11
_journal_page_first     1692
_journal_page_last     1695
_journal_paper_category     GO
_journal_paper_doi     10.1107/S2056989017014943
_journal_coeditor_code     SJ5537
_publ_contact_author_name     'Augusto Rivera'
_publ_contact_author_address
;
Universidad Nacional de Colombia, Sede Bogot\'a, Facultad de Ciencias,
Departamento de Qu\'imica, Cra 30 No. 45-03, Bogot\'a, C\'odigo
Postal 111321
Colombia
;
_publ_contact_author_email     'ariverau@unal.edu.co'
_publ_contact_author_fax     '571-3165220'
_publ_contact_author_phone     '571-3165000'
_publ_section_title
;
Crystal structure of the co-crystalline adduct
1,3,6,8-tetraazatricyclo[4.4.1.1^3,8^]dodecane (TATD)--4-iodophenol (1/2):
supramolecular assembly mediated by halogen and hydrogen bonding
;
loop_
    _publ_author_name
    _publ_author_footnote
    _publ_author_address
    'Rivera, Augusto' .
;
Universidad Nacional de Colombia, Sede Bogot\'a, Facultad de Ciencias,
Departamento de Qu\'imica, Cra 30 No. 45-03, Bogot\'a, C\'odigo
Postal 111321
Colombia
;
    'Rojas, Jicli Jos\'e' .
;
Universidad Nacional de Colombia, Sede Bogot\'a, Facultad de Ciencias,
Departamento de Qu\'imica, Cra 30 No. 45-03, Bogot\'a, C\'odigo
Postal 111321
Colombia
;
    'R\'ios-Motta, Jaime' .
;
Universidad Nacional de Colombia, Sede Bogot\'a, Facultad de Ciencias,
Departamento de Qu\'imica, Cra 30 No. 45-03, Bogot\'a, C\'odigo
Postal 111321
Colombia
;
    'Bolte, Michael' .
;
Institut f\"ur Anorganische Chemie, J. W. Goethe-Universit\"at Frankfurt,
Max-von Laue-Strasse 7,
60438 Frankfurt/Main,
Germany
;
_publ_section_synopsis
;
In the crystal of the ternary co-crystalline adduct, the components interact
through two intermolecular O---H...N hydrogen bonds. The supramolecular
adducts are interlinked through of halogen bonds and weak non-conventional
hydrogen bonds.
;
_chemical_name_systematic
;
1,3,6,8-Tetraazatricyclo[4.4.1.1^3,8^]dodecane--4-iodophenol (1/2)
;
_chemical_name_common     ?
_chemical_formula_moiety     'C8 H16 N4, 2(C6 H5 I O)'
_chemical_formula_sum     'C20 H26 I2 N4 O2'
_chemical_formula_iupac     'C8 H16 N4, 2C6 H5 I O'
_chemical_formula_weight     608.25
_chemical_melting_point     ?
_shelx_space_group_comment
;
The symmetry employed for this shelxl refinement is uniquely defined
by the following loop, which should always be used as a source of
symmetry information in preference to the above space-group names.
They are only intended as comments.
;
_space_group_crystal_system     orthorhombic
_space_group_name_H-M_alt     'F d d 2'
_space_group_name_Hall     'F 2 -2d'
loop_
    _space_group_symop_operation_xyz
    'x, y, z'
    '-x, -y, z'
    'x+1/4, -y+1/4, z+1/4'
    '-x+1/4, y+1/4, z+1/4'
    'x, y+1/2, z+1/2'
    '-x, -y+1/2, z+1/2'
    'x+1/4, -y+3/4, z+3/4'
    '-x+1/4, y+3/4, z+3/4'
    'x+1/2, y, z+1/2'
    '-x+1/2, -y, z+1/2'
    'x+3/4, -y+1/4, z+3/4'
    '-x+3/4, y+1/4, z+3/4'
    'x+1/2, y+1/2, z'
    '-x+1/2, -y+1/2, z'
    'x+3/4, -y+3/4, z+1/4'
    '-x+3/4, y+3/4, z+1/4'
_cell_length_a     20.8869(16)
_cell_length_b     22.4197(13)
_cell_length_c     9.6352(6)
_cell_angle_alpha     90
_cell_angle_beta     90
_cell_angle_gamma     90
_cell_volume     4512.0(5)
_cell_formula_units_Z     8
_cell_measurement_reflns_used     15571
_cell_measurement_theta_min     3.58
_cell_measurement_theta_max     25.86
_cell_measurement_temperature     173(2)
_exptl_crystal_description     block
_exptl_crystal_colour     yellow
_exptl_crystal_size_max     0.240
_exptl_crystal_size_mid     0.230
_exptl_crystal_size_min     0.230
_exptl_crystal_density_diffrn     1.791
_exptl_crystal_density_meas     ?
_exptl_crystal_density_method     ?
_exptl_crystal_F_000     2368
_exptl_absorpt_coefficient_mu     2.810
_exptl_absorpt_correction_type     multi-scan
_exptl_absorpt_process_details
;
(X-AREA; Stoe & Cie, 2001)
;
_shelx_estimated_absorpt_T_min     0.552
_shelx_estimated_absorpt_T_max     0.564
_exptl_absorpt_correction_T_min     0.548
_exptl_absorpt_correction_T_max     1.000
_diffrn_ambient_temperature     173(2)
_diffrn_radiation_type     MoK\a
_diffrn_radiation_wavelength     0.71073
_diffrn_measurement_device_type     'Stoe IPDS II two-circle'
_diffrn_measurement_method     \w
_diffrn_detector_area_resol_mean     ?
_diffrn_reflns_number     7213
_diffrn_reflns_av_R_equivalents     0.0287
_diffrn_reflns_theta_min     3.585
_diffrn_reflns_theta_max     25.528
_diffrn_reflns_theta_full     25.000
_diffrn_measured_fraction_theta_max     0.998
_diffrn_measured_fraction_theta_full     0.998
_diffrn_reflns_limit_h_min     -24
_diffrn_reflns_limit_h_max     25
_diffrn_reflns_limit_k_min     -26
_diffrn_reflns_limit_k_max     27
_diffrn_reflns_limit_l_min     -11
_diffrn_reflns_limit_l_max     11
_refine_special_details     ?
_reflns_number_total     2102
_reflns_number_gt     2079
_reflns_threshold_expression     'I > 2\s(I)'
_refine_ls_structure_factor_coef     Fsqd
_refine_ls_matrix_type     full
_refine_ls_R_factor_all     0.0250
_refine_ls_R_factor_gt     0.0246
_refine_ls_wR_factor_gt     0.0645
_refine_ls_wR_factor_ref     0.0647
_refine_ls_goodness_of_fit_ref     1.057
_refine_ls_restrained_S_all     1.056
_refine_ls_number_reflns     2102
_refine_ls_number_parameters     132
_refine_ls_number_restraints     2
_refine_ls_hydrogen_treatment     mixed
_refine_ls_weighting_scheme     calc
_refine_ls_weighting_details
              'w=1/[\s^2^(Fo^2^)+(0.0495P)^2^+5.1297P] where P=(Fo^2^+2Fc^2^)/3'
_atom_sites_solution_hydrogens     mixed
_atom_sites_solution_primary     ?
_atom_sites_solution_secondary     ?
_refine_ls_shift/su_max     0.002
_refine_ls_shift/su_mean     0.000
_refine_diff_density_max     0.252
_refine_diff_density_min     -0.670
_refine_ls_extinction_method     none
_refine_ls_extinction_coef     .
_refine_ls_abs_structure_details
;
Classical Flack (1983) method preferred over Parsons because s.u. lower
;
_refine_ls_abs_structure_Flack     -0.03(4)
loop_
    _atom_type_symbol
    _atom_type_description
    _atom_type_scat_dispersion_real
    _atom_type_scat_dispersion_imag
    _atom_type_scat_source
    'C' 'C' 0.0033 0.0016
                         'International Tables Vol C Tables 4.2.6.8 and 6.1.1.4'
    'H' 'H' 0.0000 0.0000
                         'International Tables Vol C Tables 4.2.6.8 and 6.1.1.4'
    'N' 'N' 0.0061 0.0033
                         'International Tables Vol C Tables 4.2.6.8 and 6.1.1.4'
    'O' 'O' 0.0106 0.0060
                         'International Tables Vol C Tables 4.2.6.8 and 6.1.1.4'
    'I' 'I' -0.4742 1.8119
                         'International Tables Vol C Tables 4.2.6.8 and 6.1.1.4'
_computing_data_collection
;
X-AREA (Stoe & Cie, 2001)
;
_computing_cell_refinement
;
X-AREA (Stoe & Cie, 2001)
;
_computing_data_reduction
;
X-AREA (Stoe & Cie, 2001)
;
_computing_structure_solution
;
SHELXS2016 (Sheldrick, 2008)
;
_computing_structure_refinement
;
SHELXL2016 (Sheldrick, 2015)
;
_computing_molecular_graphics
;
XP in SHELXTL-Plus (Sheldrick, 2008)
;
_computing_publication_material
;
SHELXL2016 (Sheldrick, 2015)
;
loop_
    _atom_site_type_symbol
    _atom_site_label
    _atom_site_fract_x
    _atom_site_fract_y
    _atom_site_fract_z
    _atom_site_U_iso_or_equiv
    _atom_site_adp_type
    _atom_site_calc_flag
    _atom_site_occupancy
    _atom_site_disorder_assembly
    _atom_site_disorder_group
    N N1 0.5189(2) 0.55327(17) 0.2785(4) 0.0293(9) Uani d 1 . .
    N N2 0.4501(2) 0.5309(2) 0.0695(5) 0.0335(9) Uani d 1 . .
    C C1 0.500000 0.500000 0.3551(8) 0.0350(16) Uani d 1 . .
    H H1A 0.463825 0.511142 0.416230 0.042 Uiso calc 0.5 . .
    H H1B 0.536176 0.488858 0.416229 0.042 Uiso calc 0.5 . .
    C C2 0.4734(3) 0.5730(3) 0.1705(6) 0.0413(13) Uani d 1 . .
    H H2A 0.435585 0.589927 0.218543 0.050 Uiso calc 1 . .
    H H2B 0.493847 0.606119 0.119081 0.050 Uiso calc 1 . .
    C C3 0.500000 0.500000 -0.0073(9) 0.0383(16) Uani d 1 . .
    H H3A 0.521109 0.529565 -0.068331 0.046 Uiso calc 0.5 . .
    H H3B 0.478891 0.470437 -0.068336 0.046 Uiso calc 0.5 . .
    C C4 0.3977(3) 0.4922(3) 0.1176(7) 0.0439(13) Uani d 1 . .
    H H4A 0.381691 0.469170 0.037109 0.053 Uiso calc 1 . .
    H H4B 0.362214 0.517973 0.149924 0.053 Uiso calc 1 . .
    C C5 0.4138(3) 0.4485(3) 0.2331(7) 0.0456(14) Uani d 1 . .
    H H5A 0.386853 0.458252 0.314539 0.055 Uiso calc 1 . .
    H H5B 0.401546 0.407971 0.201822 0.055 Uiso calc 1 . .
    I I1 0.63999(2) 0.68958(2) 1.00445(6) 0.03902(14) Uani d 1 . .
    O O1 0.5030(2) 0.65445(17) 0.4344(4) 0.0364(8) Uani d 1 . .
    H H1 0.518(3) 0.623(2) 0.402(7) 0.05(2) Uiso d 1 . .
    C C11 0.5320(2) 0.6593(2) 0.5604(6) 0.0293(10) Uani d 1 . .
    C C12 0.5220(3) 0.7116(2) 0.6361(6) 0.0352(11) Uani d 1 . .
    H H12 0.494289 0.741464 0.600328 0.042 Uiso calc 1 . .
    C C13 0.5518(2) 0.72031(19) 0.7624(7) 0.0330(10) Uani d 1 . .
    H H13 0.544963 0.756109 0.813067 0.040 Uiso calc 1 . .
    C C14 0.5920(2) 0.6759(2) 0.8149(6) 0.0293(10) Uani d 1 . .
    C C15 0.6015(2) 0.6234(2) 0.7428(7) 0.0312(9) Uani d 1 . .
    H H15 0.628314 0.593158 0.780345 0.037 Uiso calc 1 . .
    C C16 0.5715(2) 0.6147(2) 0.6143(6) 0.0309(10) Uani d 1 . .
    H H16 0.578032 0.578773 0.564169 0.037 Uiso calc 1 . .
loop_
    _atom_site_aniso_label
    _atom_site_aniso_U_11
    _atom_site_aniso_U_22
    _atom_site_aniso_U_33
    _atom_site_aniso_U_12
    _atom_site_aniso_U_13
    _atom_site_aniso_U_23
    N1 0.038(2) 0.028(2) 0.022(2) -0.0009(16) -0.0024(17) 0.0024(16)
    N2 0.031(2) 0.045(2) 0.025(2) 0.0090(19) 0.0002(17) 0.0008(18)
    C1 0.047(4) 0.035(4) 0.023(3) -0.008(3) 0.000 0.000
    C2 0.050(3) 0.038(3) 0.036(3) 0.015(3) -0.006(2) 0.004(2)
    C3 0.032(3) 0.061(4) 0.022(3) 0.011(3) 0.000 0.000
    C4 0.026(2) 0.067(4) 0.038(3) 0.007(2) -0.003(2) 0.002(3)
    C5 0.039(3) 0.050(3) 0.048(4) -0.007(2) -0.001(3) 0.002(3)
    I1 0.0425(2) 0.03403(19) 0.0405(2) -0.00169(13) -0.00853(15) -0.00435(16)
    O1 0.044(2) 0.0297(18) 0.0355(19) 0.0035(16) -0.0077(17) -0.0043(16)
    C11 0.024(2) 0.030(2) 0.034(2) -0.0028(18) 0.0035(19) 0.0018(19)
    C12 0.035(3) 0.029(2) 0.041(3) 0.005(2) 0.001(2) 0.000(2)
    C13 0.037(2) 0.0255(19) 0.036(3) 0.0028(18) 0.007(2) -0.005(3)
    C14 0.027(2) 0.032(2) 0.030(2) -0.0029(19) 0.003(2) 0.000(2)
    C15 0.030(2) 0.027(2) 0.036(3) 0.0023(16) 0.001(2) 0.001(2)
    C16 0.033(2) 0.024(2) 0.036(2) -0.0012(18) 0.002(2) -0.002(2)
_geom_special_details
;
 All esds (except the esd in the dihedral angle between two l.s. planes)
 are estimated using the full covariance matrix.  The cell esds are taken
 into account individually in the estimation of esds in distances, angles
 and torsion angles; correlations between esds in cell parameters are only
 used when they are defined by crystal symmetry.  An approximate (isotropic)
 treatment of cell esds is used for estimating esds involving l.s. planes.
;
loop_
    _geom_bond_atom_site_label_1
    _geom_bond_atom_site_label_2
    _geom_bond_site_symmetry_2
    _geom_bond_distance
    _geom_bond_publ_flag
    N1 C1 . 1.458(5) ?
    N1 C5 2_665 1.474(7) ?
    N1 C2 . 1.478(7) ?
    N2 C2 . 1.440(8) ?
    N2 C3 . 1.453(6) ?
    N2 C4 . 1.472(8) ?
    C1 H1A . 0.9900 ?
    C1 H1B . 0.9900 ?
    C2 H2A . 0.9900 ?
    C2 H2B . 0.9900 ?
    C3 H3A . 0.9900 ?
    C3 H3B . 0.9900 ?
    C4 C5 . 1.520(9) ?
    C4 H4A . 0.9900 ?
    C4 H4B . 0.9900 ?
    C5 H5A . 0.9900 ?
    C5 H5B . 0.9900 ?
    I1 C14 . 2.106(5) ?
    O1 C11 . 1.361(6) ?
    O1 H1 . 0.838(14) ?
    C11 C16 . 1.395(7) ?
    C11 C12 . 1.397(8) ?
    C12 C13 . 1.381(9) ?
    C12 H12 . 0.9500 ?
    C13 C14 . 1.398(8) ?
    C13 H13 . 0.9500 ?
    C14 C15 . 1.382(7) ?
    C15 C16 . 1.401(8) ?
    C15 H15 . 0.9500 ?
    C16 H16 . 0.9500 ?
loop_
    _geom_angle_atom_site_label_1
    _geom_angle_atom_site_label_2
    _geom_angle_atom_site_label_3
    _geom_angle_site_symmetry_1
    _geom_angle_site_symmetry_3
    _geom_angle
    _geom_angle_publ_flag
    C1 N1 C5 . 2_665 112.8(4) ?
    C1 N1 C2 . . 115.3(4) ?
    C5 N1 C2 2_665 . 114.4(5) ?
    C2 N2 C3 . . 114.5(4) ?
    C2 N2 C4 . . 115.1(5) ?
    C3 N2 C4 . . 114.4(4) ?
    N1 C1 N1 . 2_665 119.2(6) ?
    N1 C1 H1A . . 107.5 ?
    N1 C1 H1A 2_665 . 107.5 ?
    N1 C1 H1B . . 107.5 ?
    N1 C1 H1B 2_665 . 107.5 ?
    H1A C1 H1B . . 107.0 ?
    N2 C2 N1 . . 119.8(4) ?
    N2 C2 H2A . . 107.4 ?
    N1 C2 H2A . . 107.4 ?
    N2 C2 H2B . . 107.4 ?
    N1 C2 H2B . . 107.4 ?
    H2A C2 H2B . . 106.9 ?
    N2 C3 N2 . 2_665 118.8(7) ?
    N2 C3 H3A . . 107.6 ?
    N2 C3 H3A 2_665 . 107.6 ?
    N2 C3 H3B . . 107.6 ?
    N2 C3 H3B 2_665 . 107.6 ?
    H3A C3 H3B . . 107.0 ?
    N2 C4 C5 . . 116.5(5) ?
    N2 C4 H4A . . 108.2 ?
    C5 C4 H4A . . 108.2 ?
    N2 C4 H4B . . 108.2 ?
    C5 C4 H4B . . 108.2 ?
    H4A C4 H4B . . 107.3 ?
    N1 C5 C4 2_665 . 116.4(5) ?
    N1 C5 H5A 2_665 . 108.2 ?
    C4 C5 H5A . . 108.2 ?
    N1 C5 H5B 2_665 . 108.2 ?
    C4 C5 H5B . . 108.2 ?
    H5A C5 H5B . . 107.3 ?
    C11 O1 H1 . . 103(5) ?
    O1 C11 C16 . . 122.6(5) ?
    O1 C11 C12 . . 117.7(5) ?
    C16 C11 C12 . . 119.6(5) ?
    C13 C12 C11 . . 120.8(5) ?
    C13 C12 H12 . . 119.6 ?
    C11 C12 H12 . . 119.6 ?
    C12 C13 C14 . . 119.3(5) ?
    C12 C13 H13 . . 120.4 ?
    C14 C13 H13 . . 120.4 ?
    C15 C14 C13 . . 120.8(5) ?
    C15 C14 I1 . . 119.5(4) ?
    C13 C14 I1 . . 119.8(4) ?
    C14 C15 C16 . . 119.8(5) ?
    C14 C15 H15 . . 120.1 ?
    C16 C15 H15 . . 120.1 ?
    C11 C16 C15 . . 119.7(5) ?
    C11 C16 H16 . . 120.2 ?
    C15 C16 H16 . . 120.2 ?
loop_
    _geom_torsion_atom_site_label_1
    _geom_torsion_atom_site_label_2
    _geom_torsion_atom_site_label_3
    _geom_torsion_atom_site_label_4
    _geom_torsion_site_symmetry_1
    _geom_torsion_site_symmetry_2
    _geom_torsion_site_symmetry_3
    _geom_torsion_site_symmetry_4
    _geom_torsion
    _geom_torsion_publ_flag
    C5 N1 C1 N1 2_665 . . 2_665 -82.7(4) ?
    C2 N1 C1 N1 . . . 2_665 51.3(3) ?
    C3 N2 C2 N1 . . . . -55.1(7) ?
    C4 N2 C2 N1 . . . . 80.5(7) ?
    C1 N1 C2 N2 . . . . -50.6(7) ?
    C5 N1 C2 N2 2_665 . . . 82.6(7) ?
    C2 N2 C3 N2 . . . 2_665 53.6(4) ?
    C4 N2 C3 N2 . . . 2_665 -82.3(4) ?
    C2 N2 C4 C5 . . . . -65.6(7) ?
    C3 N2 C4 C5 . . . . 70.1(7) ?
    N2 C4 C5 N1 . . . 2_665 -3.8(8) ?
    O1 C11 C12 C13 . . . . -177.7(5) ?
    C16 C11 C12 C13 . . . . 1.5(8) ?
    C11 C12 C13 C14 . . . . -0.5(8) ?
    C12 C13 C14 C15 . . . . -0.9(8) ?
    C12 C13 C14 I1 . . . . 178.2(4) ?
    C13 C14 C15 C16 . . . . 1.3(8) ?
    I1 C14 C15 C16 . . . . -177.8(4) ?
    O1 C11 C16 C15 . . . . 178.1(5) ?
    C12 C11 C16 C15 . . . . -1.1(8) ?
    C14 C15 C16 C11 . . . . -0.3(8) ?
loop_
    _geom_hbond_atom_site_label_D
    _geom_hbond_atom_site_label_H
    _geom_hbond_atom_site_label_A
    _geom_hbond_site_symmetry_A
    _geom_hbond_distance_DH
    _geom_hbond_distance_HA
    _geom_hbond_distance_DA
    _geom_hbond_angle_DHA
    O1 H1 N1 . 0.838(14) 1.96(4) 2.741(6) 154(7)
    C5 H5B I1 2_664 0.99 3.03 3.961(7) 158.1
    C13 H13 O1 6_665 0.95 2.53 3.455(6) 165.2
_shelx_hkl_file
;
 -19  -9   3  179.18    5.36   0
 -18 -12   2   24.32    3.95   0
 -10   8   6  844.04   11.64   0
  -8  -4   0    4.66    2.49   0
  -4 -16  -2    6.62    3.31   0
  -2 -24  -2   28.85    3.15   0
  -2 -12  -2  286.65    5.18   0
   0 -24  -2   -1.20    4.05   0
   4 -10  -2 3505.48   20.45   0
   6   0   0    4.77    3.48   0
  10   8   4   15.63    3.39   0
  12  10   6   44.68    3.69   0
  15 -13  -1  281.48   11.52   0
  16   8   6   50.17    3.92   0
  19   7   7   53.67    4.15   0
 -21  -7   5   27.77    4.38   0
 -20  -8   4   30.36    4.03   0
 -18 -18   2    1.89    4.02   0
 -18 -16   2  398.42    6.34   0
 -17  -5   3  192.71    5.67   0
 -15 -11   1  336.91    6.06   0
 -10  10   8  187.63    6.25   0
  -9 -21  -1   32.88    3.00   0
  -9 -19  -1  102.29    4.36   0
  -9 -15  -1 1017.85    8.85   0
  -9 -13  -1   25.64    2.65   0
  -7 -25  -1   15.20    3.77   0
  -2 -20  -2   30.16    3.90   0
   0 -12  -2    0.44    3.12   0
   6 -12  -2    3.28    3.35   0
  12  12   8    2.29    3.63   0
  14  -4   0  254.11    8.19   0
  17  -3   1  467.97    8.42   0
  17   9   7  126.88    4.81   0
  22  -6   2   59.07    4.79   0
 -19 -11   3  177.12    5.27   0
 -18  -4   4   61.10    5.33   0
 -14  -4   2   23.27    3.66   0
 -13  -7   1  875.08    9.23   0
 -12 -22   0  357.88    5.16   0
 -12 -20   0    3.29    3.60   0
  -3   7   3 1231.87   12.63   0
  -1   3   1  147.82    7.55   0
   0 -20  -2    1.27    3.40   0
   0 -14  -2 1412.33   10.59   0
   0  12   6    4.19    3.05   0
   1  13   7   97.83    3.98   0
   2 -22  -2 1084.87    9.43   0
   2   6   2 2987.07   18.56   0
   4 -12  -2  563.37    8.08   0
   4   6   2 1255.56   11.47   0
   4  12   6   79.37    3.15   0
   5  11   5  368.47    5.74   0
   8 -16  -2   26.40    4.00   0
  14  10   6   28.67    3.64   0
  16  -6   0 1414.25   19.75   0
  18   0   2  853.62    9.32   0
  19  -5   1  116.46    6.27   0
  21  -9   1   26.30    5.44   0
 -21  -9   5  106.42    5.16   0
 -20 -10   4  156.64    5.44   0
 -19 -15   3  103.17    4.68   0
 -19 -13   3  124.32    4.82   0
 -12 -16   0   49.43    4.00   0
 -11   9   7   42.08    5.31   0
 -10 -24   0    6.98    3.55   0
 -10  -8   0    5.79    2.46   0
  -1  -5  -1 4042.18   25.26   0
  -1  11   5  697.31    7.90   0
  -1  13   7   90.66    4.14   0
   0 -16  -2    1.67    2.08   0
   2 -20  -2   29.07    2.65   0
   2 -14  -2 1671.58   12.04   0
   2  10   4  362.46    5.90   0
   2  14   8   35.89    2.88   0
   4  10   4  266.23    5.26   0
   4  14   8   34.76    2.81   0
   6 -20  -2   56.01    3.15   0
   6 -18  -2  227.23    5.45   0
   6 -16  -2  645.30    8.48   0
   6   6   2 4809.15   20.46   0
   9  13   7   11.85    3.44   0
  11   7   3  444.94    6.07   0
  12  -2   0  648.79   11.60   0
  13   1   1 1378.20   12.52   0
  15 -15  -1  199.87    8.09   0
  15   5   3  415.06    6.26   0
  16   2   2   12.98    3.63   0
  20  -2   2   38.88    4.15   0
 -20 -12   4   27.13    4.25   0
 -16 -10   2   12.26    3.53   0
 -10 -22   0   64.70    4.15   0
  -7 -19  -1  567.91    6.08   0
  -7 -13  -1 2082.72   11.78   0
  -7   9   5   73.35    4.39   0
  -6   8   4  103.48    5.04   0
  -5 -23  -1  129.05    3.82   0
  -3 -25  -1   30.09    3.84   0
  -2  12   6   64.08    3.05   0
   0   6   2 8481.71   32.93   0
   0  10   4    6.46    3.06   0
   4 -16  -2    8.26    3.35   0
   4 -14  -2  785.80    8.51   0
   7  15   9   43.39    3.81   0
   8   0   0 5862.09   33.87   0
   8   6   2 1444.88   11.39   0
   8  10   4  584.14    6.72   0
   8  14   8  121.51    3.47   0
   9   3   1  400.62    6.94   0
  10  12   6   53.64    2.87   0
  14   8   4   62.99    3.79   0
 -17  -7   3  512.42    7.61   0
 -16 -20   2  379.68    5.54   0
 -16 -18   2    5.71    3.97   0
 -13  -9   1 1221.75    9.75   0
  -8  10   6  827.32   10.28   0
  -8  12   8   13.57    3.81   0
  -7  13   9  160.44    5.29   0
  -5 -21  -1   42.52    3.94   0
  -4  -2   0  169.79    7.01   0
  -3  11   5 1119.08   10.11   0
  -1  15   9   98.55    4.48   0
  13   7   3 1061.24    8.68   0
  14   4   2   18.83    3.32   0
  22  -4   2    7.87    4.63   0
 -20  -4   6  353.29    8.05   0
 -18  -6   4  477.92    7.83   0
 -16 -16   2   66.61    3.23   0
 -16 -14   2   83.93    3.51   0
 -15  -3   3  555.05    9.01   0
 -14  -6   2  101.89    4.58   0
 -14   8   8    8.53    5.63   0
 -13 -19   1  225.19    5.09   0
 -13 -11   1  420.39    6.26   0
 -12  -2   2  156.17    5.78   0
 -10 -16   0   67.45    3.92   0
  -6  -4   0 2449.70   18.11   0
  -5 -19  -1  246.38    4.34   0
  -5 -11  -1  719.45    7.58   0
  -4  14   8   33.46    3.79   0
   1  -5  -1 4234.67   28.21   0
   3   9   3  833.07    8.59   0
   7 -25  -1   15.05    3.66   0
   7   9   3  240.52    4.97   0
  13  13   7   22.60    3.69   0
  20   8   6    5.11    2.63   0
 -19  -5   5   66.28    4.73   0
 -16   6   8  168.33   11.27   0
 -13 -13   1  194.93    4.26   0
 -11 -23   1  228.32    5.17   0
  -9  11   7   54.44    4.30   0
  -5 -15  -1  917.22    7.89   0
  -5   7   3 2493.88   19.91   0
  -3 -21  -1  728.09    6.76   0
  -1 -23  -1  231.62    4.49   0
   1   9   3  873.55    9.16   0
   3 -25  -1   29.65    2.89   0
   4  14   6  496.04    5.98   0
   5 -25  -1  300.15    5.20   0
   5  15   7  240.76    5.01   0
   9   9   3 1830.91   11.20   0
  15   1   1  290.49    6.10   0
  18  10   6   25.19    3.52   0
  21  -7   1   62.15    5.86   0
  23  -1   3  102.46    4.78   0
 -17 -17   3   51.10    4.24   0
 -17 -15   3  107.29    4.52   0
 -17 -13   3  139.85    4.66   0
 -17 -11   3  322.85    6.08   0
 -17  -1   5  178.74    7.23   0
 -11   7   5  343.97   10.46   0
  -9  -3   1  441.82    8.20   0
  -3 -19  -1  148.38    3.72   0
  -3  -9  -1 2195.68   13.86   0
  -2   6   2 3079.37   21.76   0
  -1  -7  -1 3126.45   19.34   0
   1 -23  -1  230.06    4.38   0
   1  15   7  231.63    4.97   0
   2  14   6  639.78    7.05   0
   2  16   8   24.74    3.96   0
   3  15   7  106.18    3.32   0
   6  14   6  481.69    5.56   0
   6  16   8   16.27    3.72   0
  10   0   0   11.30    3.51   0
  12   6   2  450.61    6.39   0
  18   2   2    7.24    2.47   0
  19  -3   1  209.75    6.46   0
  20   0   2   -0.66    3.24   0
  21   7   5   27.05    3.77   0
 -20  -6   6   57.68    5.52   0
 -19  -7   5  332.35    7.40   0
 -18  -8   4   11.99    3.83   0
 -14 -20   2   27.16    3.08   0
 -14  -8   2 1549.84   11.62   0
 -11  -7   1  522.02    6.80   0
 -10   6   4  957.40   18.93   0
  -8 -18   0    9.11    3.44   0
  -6 -22   0   30.35    3.64   0
  -6   4   2   63.91    6.92   0
  -6  12   6   83.26    4.28   0
  -6  14   8   79.50    4.11   0
  -5  11   5  383.85    6.75   0
  -3 -17  -1  534.61    6.03   0
  -3 -15  -1  730.86    7.51   0
  -2 -26   0    5.98    3.82   0
  -1   9   3  906.30    9.85   0
  -1  15   7  232.31    5.10   0
   1  13   5  414.31    5.90   0
   3  17   9   41.57    3.98   0
   5 -23  -1  127.62    3.89   0
   7 -23  -1  130.92    3.74   0
   9  13   5   13.56    3.20   0
  10  16   8   31.27    3.69   0
  13 -11  -1  388.98   11.60   0
  18  -8   0    3.85    6.36   0
  22  -2   2   21.20    3.93   0
 -18 -16   4    4.57    3.82   0
 -18 -14   4  207.79    5.33   0
 -18 -12   4   21.18    3.76   0
 -18 -10   4  277.44    5.91   0
 -15  -5   3  472.02    7.78   0
 -14 -10   2  192.81    4.95   0
 -12   8   6    6.29    5.36   0
 -11 -19   1  318.33    4.76   0
 -11 -17   1   42.14    3.71   0
  -9 -23   1  207.15    4.11   0
  -8 -16   0 1288.97    8.97   0
  -8 -14   0  698.02    7.30   0
  -8 -12   0   22.15    3.44   0
  -4 -24   0  636.74    6.47   0
  -4  10   4  258.13    5.86   0
   0 -26   0    5.02    3.75   0
   4  12   4  198.21    3.94   0
   5   5   1 2063.61   15.34   0
   6   8   2 1426.56   10.75   0
   9 -21  -1   28.22    3.77   0
  13   3   1  541.22    7.15   0
  14  -2   0 1387.93   15.40   0
  16  -4   0    9.00    4.67   0
  18 -18   0  229.80    8.55   0
  24  -6   2   42.87    4.70   0
 -20  -8   6    5.59    3.86   0
 -19  -9   5   78.51    4.48   0
 -15 -19   3   77.76    4.51   0
 -14 -14   2  251.50    4.59   0
 -14 -12   2   76.44    3.27   0
 -13  -1   3 1280.87   14.95   0
 -12 -22   2   19.22    2.70   0
 -12  -4   2 2293.98   16.18   0
 -11 -11   1  625.35    7.01   0
  -7  -1   1  647.38   12.04   0
  -7  13   7  332.07    6.38   0
  -6  -6   0 1495.04   12.48   0
  -4 -22   0  153.22    4.48   0
  -3  15   7  108.15    4.47   0
  -2 -24   0   24.91    3.98   0
  -2  14   6  640.32    6.81   0
  -2  16   8   25.67    2.70   0
  -1 -17  -1  820.15    7.37   0
  -1 -15  -1  792.60    7.75   0
  -1  -9  -1  722.79    8.52   0
  -1  13   5  416.06    5.73   0
   2 -26   0    8.72    3.83   0
   2  12   4 1943.57   11.22   0
   3   5   1 6109.04   27.93   0
   4   8   2   76.86    3.18   0
   5 -21  -1   43.81    3.02   0
   5  -5  -1 2168.87   27.43   0
   7 -21  -1  570.89    6.95   0
   8   8   2    7.27    2.31   0
   9   5   1  674.54    8.44   0
  18  12   6   24.97    3.94   0
  21  -5   1  293.81    8.29   0
 -19 -13   5   84.04    3.54   0
 -19 -11   5   35.21    3.24   0
 -17   3   7   61.55    8.69   0
 -16  -4   4   67.60    5.09   0
 -15  -7   3  226.30    5.58   0
 -12 -20   2  554.17    6.72   0
 -10 -24   2  179.46    4.94   0
  -8   8   4 1402.26   15.86   0
  -1 -13  -1 1404.24   10.53   0
  -1 -11  -1 2018.06   12.84   0
   0  12   4  260.55    5.09   0
   1  -7  -1 3083.83   20.27   0
   2   8   2  969.17    9.52   0
   3 -19  -1  150.50    4.61   0
   4 -26   0   39.96    3.91   0
   5 -19  -1  243.68    5.32   0
   6 -26   0  154.83    4.98   0
   7 -19  -1  569.03    7.43   0
  10   8   2 2424.67   13.19   0
  12   0   0  255.96    6.61   0
  12  12   4    6.56    3.24   0
  18   4   2   12.02    3.41   0
  20   2   2   38.96    3.98   0
 -15 -15   3  190.36    4.96   0
 -15  -9   3   68.32    4.02   0
  -9 -19   1  103.85    3.45   0
  -9  -5   1  686.43    9.03   0
  -8  14   8  140.08    5.02   0
  -6  -8   0    6.03    2.40   0
  -4 -20   0    1.81    2.42   0
  -4  14   6  479.21    6.70   0
  -3   9   3  820.72    9.82   0
  -3  13   5  974.73    9.36   0
  -3  17   9   39.90    3.21   0
  -2 -22   0   69.80    3.81   0
   0 -24   0  488.11    5.98   0
   3 -17  -1  536.61    6.91   0
   3  11   3 1278.62    9.87   0
   4  16   6    5.56    3.12   0
   5  17   7  293.04    4.73   0
  12   8   2   15.41    3.05   0
  14 -22   0   92.83    5.99   0
  16 -20   0   14.45    5.09   0
  16   6   2   11.61    3.36   0
  18 -16   0    3.02    5.42   0
  19  -1   1  378.47    7.28   0
 -18  -2   6   10.87    4.24   0
 -17  -3   5  247.02    6.61   0
 -16 -18   4  115.55    3.77   0
 -15 -13   3   99.36    3.43   0
 -15 -11   3  571.86    6.56   0
 -13 -21   3   51.87    3.19   0
 -12 -16   2   30.27    3.56   0
 -12  -6   2  493.51    7.37   0
 -10 -22   2  151.40    3.77   0
  -9 -17   1  927.39    7.37   0
  -7 -21   1  527.75    6.43   0
  -7  11   5  755.94    9.57   0
  -6 -14   0    5.51    2.33   0
  -6 -12   0 4305.76   17.00   0
  -6 -10   0  438.68    6.05   0
  -5  15   7  240.28    5.46   0
  -2  12   4 2068.23   13.05   0
   0   8   2    0.38    3.04   0
   1 -11  -1 2142.28   14.16   0
   1  -9  -1  703.56    8.84   0
   1   5   1 3424.32   22.75   0
   3  15   5  439.66    5.81   0
   4 -24   0  644.80    7.34   0
   5 -17  -1 1238.57   10.41   0
   7 -17  -1   70.14    4.20   0
   9 -17  -1  901.66    9.77   0
  10 -24   0    7.91    3.86   0
  11 -15  -1  311.04    7.00   0
  11  17   7   10.84    2.51   0
  12  16   6   23.99    3.51   0
  14  12   4   66.24    2.97   0
 -16 -16   4   30.24    3.97   0
 -16  -6   4  851.31    9.38   0
 -14   0   4   13.86    5.02   0
 -13 -19   3   68.87    4.13   0
 -13   9   7  318.48    9.25   0
 -12 -14   2  256.37    5.02   0
 -12  -8   2   16.87    3.47   0
 -11  11   7  438.64    8.69   0
 -10 -20   2   11.87    3.51   0
  -9 -15   1 1064.29    7.96   0
  -8 -24   2   53.32    2.98   0
  -6  10   4  614.94    9.00   0
  -4   6   2 1250.74   15.85   0
  -3 -25   1   23.80    2.65   0
  -1  17   7  202.94    4.88   0
   0 -22   0    5.10    2.37   0
   0  16   6    1.57    3.19   0
   0  18   8    1.20    2.35   0
   1  11   3  636.75    7.16   0
   1  15   5  658.94    6.95   0
   3 -15  -1  781.28    8.28   0
   3  -7  -1 1411.11   14.98   0
   6 -24   0  103.45    4.40   0
   6   2   0 1721.16   17.04   0
   8 -24   0  188.59    4.48   0
   8   2   0  727.26   10.57   0
   9 -15  -1 1017.02   11.08   0
  13   5   1  802.12    8.54   0
  13  11   3  403.71    5.79   0
  14   8   2 1404.63    9.89   0
  18  -6   0  252.06    9.77   0
 -16 -14   4  407.39    5.42   0
 -16 -12   4   46.82    4.24   0
 -16 -10   4  573.48    7.38   0
 -16  -8   4   17.50    3.57   0
 -13  -3   3  507.85    8.75   0
 -12 -12   2 1534.85    9.96   0
 -12 -10   2  164.30    4.80   0
  -9 -13   1   30.56    2.67   0
  -9 -11   1  613.43    6.99   0
  -9  -9   1 2030.96   12.65   0
  -9  13   7   14.58    3.99   0
  -7 -19   1  529.40    5.73   0
  -6  16   8   18.53    3.89   0
  -2  18   8   53.59    3.97   0
   2 -22   0   69.41    3.96   0
   3 -13  -1 1180.22   10.19   0
   3  -9  -1 2111.22   15.98   0
   4   2   0  177.98    7.08   0
   4  14   4  138.12    3.55   0
   5 -15  -1  901.89    9.11   0
   7 -15  -1  177.43    5.23   0
  10   2   0 2513.09   17.80   0
  12 -22   0  361.72    6.82   0
  14   0   0    7.17    4.48   0
  16  -2   0 1207.85   14.17   0
  18 -14   0  244.59   10.17   0
  18   6   2   18.67    3.39   0
  22   8   4    9.63    2.64   0
 -18  -4   6    3.17    3.89   0
 -17 -15   5   69.07    3.30   0
 -17  -5   5  210.72    5.86   0
 -14 -20   4   11.58    2.72   0
 -13 -17   3  391.75    5.30   0
 -11 -21   3  290.97    5.43   0
 -10 -18   2  108.83    4.23   0
 -10  -2   2  996.46   12.40   0
  -8 -22   2  110.86    3.51   0
  -7   7   3  200.33    7.37   0
  -6 -24   2  134.36    4.28   0
  -6  14   6  492.25    7.14   0
  -5  13   5  150.57    4.84   0
  -4  -6   0  645.57    8.94   0
  -3 -23   1  498.20    5.61   0
  -1  15   5  642.24    7.10   0
   0 -20   0  107.28    3.37   0
   2  14   4   78.10    2.94   0
   3 -11  -1 2069.33   14.01   0
   4 -22   0  155.49    4.72   0
   4  10   2 3151.57   15.38   0
   5 -13  -1   90.73    4.22   0
   5  -7  -1 2590.09   22.30   0
   5  19   7   84.77    4.00   0
   6 -22   0   32.91    4.00   0
   6  10   2  498.22    6.16   0
   9 -13  -1   23.50    3.56   0
   9  -7  -1 1059.44   19.54   0
   9  19   7   38.73    3.60   0
  10 -22   0   68.62    4.08   0
  14 -20   0   58.62    4.54   0
  16 -18   0   69.68    4.91   0
  22   2   2   17.10    2.71   0
  23  -9   1  114.46    9.03   0
 -17 -13   5  121.34    3.84   0
 -17 -11   5  285.84    5.79   0
 -17  -9   5   98.46    4.44   0
 -17  -7   5  148.57    5.18   0
 -16   2   6   14.24    5.71   0
 -14 -18   4  427.67    6.21   0
 -12  12   8   -0.08    4.68   0
 -10 -16   2 1331.04    9.46   0
  -7  -3   1 1958.04   17.04   0
  -7  15   7   31.97    3.66   0
  -4 -12   0  272.09    4.80   0
  -4 -10   0  532.33    6.88   0
  -4  12   4  197.88    5.14   0
  -2 -16   0    5.97    3.36   0
   1 -25   1  203.21    4.27   0
   4  18   6  393.78    5.80   0
   5 -11  -1  666.59    9.02   0
   5  -9  -1 2527.58   18.55   0
   5   7   1 2275.89   14.20   0
   7 -13  -1 1952.03   14.40   0
   7  17   5   17.12    3.30   0
   9 -11  -1  627.26   10.40   0
   9  13   3   42.00    3.41   0
  12  10   2  147.27    4.20   0
  15   5   1  363.50    6.18   0
  23  -7   1  108.55    7.66   0
 -19  -7   7   53.44    4.51   0
 -18 -12   6   28.67    3.95   0
 -18 -10   6   29.07    4.15   0
 -18  -8   6  421.04    6.96   0
 -18  -6   6   24.90    3.73   0
 -13 -13   3  177.68    4.50   0
 -13  -5   3  587.19    8.13   0
 -12 -22   4  209.67    4.21   0
 -11 -19   3  309.65    5.31   0
  -8 -20   2  417.06    5.27   0
  -7 -25   3   12.03    3.70   0
  -7 -15   1  175.12    4.00   0
  -5 -19   1  220.19    4.04   0
  -5   9   3 1191.07   12.58   0
  -4  18   8   28.85    3.76   0
  -3 -21   1  668.78    7.00   0
  -1 -23   1  216.99    4.20   0
   0 -18   0    6.49    2.90   0
   0  14   4    0.69    1.81   0
   1  19   7   47.92    3.67   0
   2  10   2 2652.06   14.72   0
   2  18   6  174.07    4.62   0
   3 -25   1   25.46    2.91   0
   5  17   5  395.68    5.18   0
   7 -11  -1 1690.68   14.65   0
   7  -9  -1   69.63    4.84   0
   7  -7  -1 1394.44   18.51   0
   9  -9  -1 2097.34   20.68   0
  12 -20   0    8.71    3.56   0
  18  -4   0   83.53    5.84   0
  24   0   2    2.18    3.97   0
 -15 -17   5  101.87    4.56   0
 -14 -16   4   31.13    2.92   0
 -13 -11   3  445.82    5.66   0
 -13  -9   3  448.81    6.67   0
 -13  -7   3 1084.01    9.98   0
 -12 -20   4   21.49    3.74   0
 -11   1   3  243.63    8.46   0
 -10 -14   2  263.59    4.52   0
  -7 -13   1 2001.70   11.42   0
  -6 -22   2  528.87    5.75   0
  -4 -24   2   11.02    2.69   0
  -4  16   6    3.05    3.34   0
  -3  15   5  459.51    6.45   0
  -1   5   1 3302.75   24.70   0
   0  18   6  753.99    7.58   0
   1 -23   1  212.37    4.93   0
   4 -20   0    3.67    2.41   0
   7 -25   1    8.93    3.55   0
   9 -25   1  237.11    5.55   0
  10 -20   0  201.46    5.24   0
  10  16   4    4.50    2.98   0
  13   7   1  715.60    7.79   0
  14 -18   0  479.28    9.00   0
  16 -16   0    4.84    4.44   0
  22   4   2    9.24    3.48   0
  23  -5   1   39.41    5.24   0
 -14 -14   4  149.00    4.61   0
 -10 -12   2  164.69    3.74   0
 -10  -4   2   56.91    4.09   0
  -9 -21   3    8.83    2.60   0
  -8 -18   2  426.23    5.24   0
  -7 -23   3  103.40    4.29   0
  -7 -11   1 1668.71   11.01   0
  -7  -5   1 3464.71   19.59   0
  -5 -17   1 1160.35    8.34   0
  -5  17   7  299.46    5.14   0
  -3  11   3 1240.33   11.01   0
  -2 -12   0 4619.14   18.41   0
  -1  19   7   45.45    3.69   0
   0 -16   0 2690.12   13.12   0
   1  13   3 1105.94    9.06   0
   1  17   5  353.18    5.57   0
   2 -18   0  406.23    5.43   0
   4  16   4 1177.07    8.79   0
  12  16   4   97.82    3.88   0
  14   2   0 1316.29   12.07   0
  18 -12   0   19.27    6.15   0
 -12 -18   4   94.51    4.28   0
 -10 -22   4   92.26    3.17   0
 -10 -10   2  497.43    6.05   0
 -10  -8   2 2559.26   14.20   0
 -10  -6   2  916.38    9.38   0
  -9  11   5  219.40    6.97   0
  -8 -16   2   18.03    3.29   0
  -7  -9   1   68.86    3.08   0
  -7  -7   1 1293.11   10.99   0
  -4 -22   2  259.19    5.03   0
   0  10   2 3549.36   17.92   0
   3 -23   1  489.92    5.78   0
   6  12   2    4.38    2.86   0
   8   4   0    7.29    3.14   0
   8  20   6  212.59    4.58   0
  10   4   0 2426.97   15.76   0
  10  20   6   36.30    3.67   0
  12 -18   0  302.30    6.31   0
  13 -23   1   67.38    4.32   0
  14  16   4   27.61    3.48   0
  16  10   2    8.16    2.31   0
  23  -3   1   25.13    4.61   0
 -15 -13   5  153.59    4.67   0
 -14 -10   4  769.93    7.95   0
 -14  -8   4   70.05    4.10   0
 -14  -4   4  412.15    7.28   0
 -13 -19   5  120.74    4.60   0
 -11 -15   3  124.34    3.33   0
  -9 -19   3  158.59    3.56   0
  -2 -10   0  548.34    6.85   0
  -1  17   5  362.16    5.71   0
   0 -14   0   10.06    3.02   0
   1   7   1 2886.98   17.97   0
   2 -16   0    7.31    2.91   0
   4  12   2  455.01    6.22   0
   4  20   6   21.43    3.67   0
   5 -23   1  109.75    3.47   0
   5  15   3  877.20    7.58   0
   6 -18   0  392.14    6.15   0
   6   4   0 2440.49   17.30   0
   7 -23   1  125.16    4.24   0
   7  19   5  154.84    4.30   0
   9  19   5   83.38    3.92   0
  10 -18   0  886.00    9.20   0
  11 -23   1  230.36    5.81   0
  12   4   0   99.31    4.33   0
  18  -2   0  728.91   10.83   0
 -16 -14   6    4.60    2.54   0
 -14  -6   4  748.07    8.16   0
 -12 -16   4  113.93    4.02   0
 -11 -13   3 1145.83    9.01   0
 -11  13   7  232.27    7.21   0
 -10 -20   4  177.68    4.70   0
  -8 -14   2  175.15    4.40   0
  -8  10   4  566.21    9.74   0
  -6  12   4 2113.04   14.89   0
  -5  15   5  417.02    6.55   0
  -3 -25   3   90.04    3.20   0
  -3 -17   1  487.13    5.78   0
  -2  -8   0  119.12    3.82   0
  -2  -6   0    6.30    2.35   0
  -1 -19   1  550.00    5.94   0
  -1  13   3 1064.78    9.16   0
   0  16   4 1592.99   10.42   0
   1  21   7  133.25    4.76   0
   2  20   6    8.99    3.55   0
   5  19   5  221.30    4.05   0
   8 -18   0    5.78    2.36   0
  14 -16   0   59.52    4.57   0
  15 -21   1  137.36    5.34   0
  17   7   1  456.89    6.53   0
 -16 -12   6  453.52    6.64   0
 -16   0   6    2.46    4.26   0
 -15 -11   5  196.15    4.29   0
 -15  -9   5  251.84    5.40   0
 -13 -17   5  272.90    5.17   0
 -12  10   6   45.48    5.88   0
 -11 -21   5  150.76    3.77   0
 -11 -11   3 1003.46    8.57   0
 -11   9   5   75.41    6.26   0
  -8 -22   4  256.52    5.13   0
  -7  17   7   19.75    3.56   0
  -6 -24   4   73.74    3.78   0
  -4 -20   2  218.34    4.03   0
  -4  14   4  143.93    4.74   0
   3 -21   1  645.80    6.50   0
   3  19   5  274.02    4.37   0
   4   4   0    6.93    3.30   0
  12  18   4   77.01    3.81   0
  16 -14   0  848.64   13.06   0
  16   2   0 1175.65   11.56   0
  18   0   0    4.09    4.43   0
  18  16   4    4.56    2.32   0
 -17 -11   7   47.65    4.05   0
 -16 -10   6   49.66    3.78   0
 -15  -7   5   95.64    4.32   0
 -15  -5   5  217.73    5.43   0
 -15  -3   5  188.51    5.46   0
 -12 -14   4  325.34    5.33   0
 -11  -1   3  249.60    6.87   0
 -10 -18   4  369.16    5.47   0
 -10  16   8   34.23    5.16   0
  -8 -12   2 1424.83    9.73   0
  -7 -19   3  288.93    5.10   0
  -5 -11   1  694.06    7.18   0
  -4  18   6  391.23    6.25   0
  -3 -23   3  142.08    4.39   0
  -3 -15   1  711.80    6.73   0
  -3  17   5   57.99    3.64   0
  -2  10   2 2633.20   16.38   0
  -1  21   7  119.36    4.45   0
   0  20   6    0.34    2.23   0
   1  19   5  151.29    4.29   0
   2 -14   0  304.98    5.01   0
   3   9   1 1876.85   12.44   0
   4 -24   2   10.20    3.41   0
   4  18   4   47.71    2.55   0
   5 -21   1   44.37    2.83   0
   6 -16   0  193.27    4.94   0
  12 -16   0   48.91    3.80   0
  13 -21   1   98.55    4.70   0
  17 -19   1  126.61    5.52   0
  17  15   3   65.67    3.88   0
  20  10   2   14.03    3.29   0
 -17  -9   7  137.37    4.84   0
 -16  -2   6   12.37    3.74   0
 -14 -16   6  445.88    6.27   0
 -11 -19   5  160.13    4.62   0
 -11  -9   3  276.07    4.88   0
  -9 -15   3  711.89    7.17   0
  -5 -21   3   20.17    2.56   0
  -5  -9   1 2653.36   14.64   0
  -5  11   3  390.29    7.11   0
  -5  19   7   74.01    3.34   0
  -4 -18   2 1102.21    8.35   0
  -2 -20   2   30.49    3.43   0
  -2  16   4   50.31    3.50   0
   0 -10   0   22.80    3.68   0
   1  15   3  597.79    6.23   0
   4  22   6   71.54    3.96   0
   7 -21   1  533.16    6.26   0
   7  17   3   35.98    3.43   0
   8 -16   0 1269.35   10.90   0
   8   6   0 1824.34   13.34   0
   9 -21   1   26.62    3.62   0
   9  17   3  701.51    6.80   0
   9  21   5   12.35    3.34   0
  10 -16   0   63.44    4.01   0
  10   6   0  350.27    6.33   0
  11  11   1  560.14    6.41   0
  11  17   3   22.87    3.31   0
  19 -17   1  176.61    7.15   0
  19   7   1  387.78    6.28   0
 -18  -4   8    8.34    3.84   0
 -17  -5   7   64.66    4.35   0
 -16  -6   6   15.31    3.78   0
 -13  11   7  128.44    7.35   0
 -12 -12   4   11.50    2.40   0
 -11  -7   3  454.28    6.24   0
 -11  -5   3 1998.73   13.93   0
 -11  -3   3 1249.11   12.40   0
  -8 -20   4   42.21    2.66   0
  -8 -10   2 1290.06    9.47   0
  -4 -24   4  283.96    4.45   0
  -3 -13   1 1070.97    8.94   0
  -3  13   3 1034.08    9.55   0
  -2  20   6    5.79    3.35   0
  -1   7   1 2863.68   19.40   0
   0  12   2    3.31    2.83   0
   2 -22   2 1002.44    8.16   0
   3 -19   1  154.90    3.64   0
   5  21   5   18.07    3.29   0
   6   6   0 1465.42   12.28   0
   8 -24   2   55.20    3.18   0
  13  11   1  347.86    5.35   0
  15 -19   1  140.50    5.92   0
  16   4   0    2.75    3.68   0
  18   2   0  723.03    9.15   0
  20  -4   0   23.49    5.89   0
 -14 -14   6   70.82    4.12   0
 -13 -13   5  229.55    5.07   0
 -12 -18   6   70.36    4.17   0
 -12 -10   4  425.26    6.19   0
 -11 -17   5   80.88    3.85   0
 -10 -16   4    5.78    2.17   0
 -10   8   4   17.74    5.09   0
  -9 -13   3   40.01    3.33   0
  -8  -8   2    4.73    3.24   0
  -8   0   2    1.02    2.99   0
  -7 -23   5  112.84    3.47   0
  -7   9   3  239.51    7.17   0
  -6 -14   2 1443.61    9.38   0
  -5  -7   1 2311.88   14.73   0
  -3 -21   3  490.25    6.03   0
  -3  21   7  132.95    3.73   0
  -1 -23   3  120.06    3.48   0
  -1 -15   1  691.02    7.12   0
  -1  15   3  664.16    7.44   0
   0  -8   0 6984.83   27.35   0
   0  18   4   -0.34    3.08   0
   1 -17   1  779.82    7.48   0
   1   9   1  629.65    8.12   0
   3 -25   3   89.48    3.50   0
   3  17   3  443.49    5.80   0
  14 -14   0  404.13    8.09   0
  14   6   0  875.76    8.93   0
  14  20   4   10.85    3.46   0
  20  -6   0  357.17   13.25   0
  22  10   2   55.57    3.07   0
  23   3   1   21.66    3.75   0
 -15 -13   7   99.79    4.33   0
 -12   2   4  583.36   12.89   0
  -8 -18   4  176.87    4.51   0
  -8  -6   2 1521.12   12.30   0
  -8  16   6   22.94    3.82   0
  -7  15   5  218.69    5.40   0
  -5 -19   3  264.12    4.33   0
  -5  -5   1 2057.68   15.45   0
  -5  17   5  438.97    6.69   0
  -4 -16   2    8.82    2.27   0
  -2 -24   4   36.78    3.63   0
   0 -20   2    4.36    2.42   0
   0  22   6  142.05    4.38   0
   2  14   2 1598.68   10.38   0
   4 -22   2  246.01    4.45   0
   4  20   4   26.84    3.17   0
   5 -25   3  260.50    4.63   0
   6 -14   0    5.42    2.28   0
   8  16   2   21.67    3.36   0
  12  16   2   26.83    3.51   0
  13 -19   1  209.72    5.57   0
  18 -10   0  422.26   15.04   0
  18  14   2   15.50    3.85   0
  19   9   1  325.95    5.89   0
  20   0   0  196.73    6.76   0
 -14 -12   6   28.27    3.59   0
 -13 -11   5  334.67    5.02   0
 -12  -8   4  202.08    5.06   0
 -10  14   6  253.82    6.65   0
  -9 -19   5  113.51    3.37   0
  -9 -11   3  124.09    3.89   0
  -9  13   5   20.46    3.48   0
  -9  17   7  125.08    4.90   0
  -8  -4   2 3610.24   20.54   0
  -8  -2   2 2878.50   20.69   0
  -7 -15   3  342.36    5.28   0
  -6 -20   4  638.39    6.12   0
  -6 -12   2    2.19    2.00   0
  -6  14   4  287.14    6.09   0
  -4 -22   4   84.18    3.21   0
  -4  16   4 1246.51    9.97   0
  -4  20   6   25.83    3.50   0
  -3 -11   1 1915.60   11.75   0
  -3  19   5  271.68    5.50   0
   0  -6   0    4.63    3.24   0
   1  17   3  481.06    5.99   0
   1  21   5   90.88    3.38   0
   2 -10   0  573.45    8.04   0
   2   4   0 9999.99   41.61   0
   4 -12   0  275.87    5.63   0
   6 -22   2  519.26    6.00   0
   6  16   2  510.39    6.25   0
   7 -25   3   12.00    2.56   0
   7  23   5  108.01    4.10   0
   8 -22   2  115.28    4.38   0
   8 -14   0  640.71    8.22   0
   8   8   0 2208.83   13.36   0
   9 -19   1  101.01    4.30   0
  10 -14   0  656.60    8.70   0
  10   8   0   10.72    2.32   0
  11 -19   1  309.28    6.01   0
  12 -22   2   15.91    3.84   0
  12 -14   0  844.32   10.27   0
  12   8   0  623.24    7.16   0
  16 -12   0    3.06    4.90   0
  16   6   0 1270.07   10.03   0
  17 -17   1  163.04    5.78   0
  17  11   1  224.53    4.29   0
  18   4   0   81.16    4.19   0
  22  12   2   11.06    3.57   0
  23   5   1   42.32    4.10   0
 -15 -11   7  129.43    4.60   0
 -13  -9   5  504.07    6.67   0
 -12 -16   6   32.20    2.89   0
 -12  -6   4 1528.91   11.78   0
 -11 -15   5  257.11    4.35   0
  -8  12   4   67.80    4.92   0
  -2  18   4   72.85    3.83   0
   0 -24   4  561.57    6.41   0
   1 -15   1  720.31    7.21   0
   2 -20   2   30.62    2.38   0
   2  20   4  878.02    7.30   0
   4  16   2    5.58    3.04   0
   5  23   5  142.05    4.77   0
   6   8   0    3.60    2.84   0
  10 -22   2  145.93    3.93   0
  14   8   0  210.76    5.15   0
  15  13   1  232.51    4.83   0
  16  16   2   47.28    3.80   0
  20  14   2   15.95    3.71   0
  21   9   1   23.35    3.70   0
 -14 -10   6   27.98    3.72   0
 -12  -4   4    3.24    3.39   0
 -12   0   4  666.30   10.84   0
 -10 -18   6   45.77    3.79   0
  -9  -9   3 1918.64   11.86   0
  -6 -10   2  590.81    7.06   0
  -4 -14   2  691.67    6.82   0
  -3  -9   1 1924.26   12.68   0
  -3  15   3  578.53    7.21   0
  -2 -22   4    3.28    3.31   0
  -2  22   6  306.10    5.81   0
  -1  21   5   98.39    3.96   0
   0 -18   2 2095.30   11.00   0
   0  -4   0  177.02    6.54   0
   0  14   2 1071.47    9.07   0
   3  23   5  153.63    4.75   0
   6 -12   0 4303.12   20.27   0
  16   8   0   37.82    3.45   0
  18   6   0  237.41    5.30   0
  18  16   2  305.66    5.41   0
  19 -15   1  217.85    7.50   0
  23   7   1   92.17    4.47   0
 -15  -9   7   58.23    4.06   0
 -14  12   8   46.20    6.43   0
 -13 -15   7  143.05    4.00   0
 -13  -7   5  311.59    5.68   0
 -12 -14   6   47.96    3.86   0
 -12  -2   4  575.40    8.79   0
 -11 -13   5  618.65    6.87   0
  -9 -17   5  472.63    5.53   0
  -8 -20   6  241.68    4.96   0
  -7 -19   5  189.73    4.59   0
  -6 -22   6  240.57    5.01   0
  -6 -18   4  204.48    3.93   0
  -1   9   1  560.76    8.18   0
  -1  17   3  425.59    6.02   0
   0  20   4   75.86    4.00   0
   1 -21   3  324.20    5.29   0
   1  11   1 1742.85   12.09   0
   2 -24   4   37.51    3.02   0
   2  -8   0  119.62    4.66   0
   2  16   2  319.12    5.19   0
   3  19   3  362.44    4.75   0
   4  22   4   79.06    4.02   0
   7 -23   3  103.07    4.15   0
   7 -17   1   79.05    3.91   0
  10  10   0 1293.20    9.61   0
  11  15   1  253.91    4.89   0
  14 -12   0   48.97    4.90   0
  14  18   2   33.01    3.50   0
  15 -17   1  153.13    5.53   0
  16 -20   2  378.00    7.07   0
  17  13   1  120.99    3.53   0
  20   4   0   28.24    3.77   0
  21 -13   1  156.89    8.45   0
 -14  -8   6  566.24    6.76   0
 -11 -17   7   10.72    3.71   0
  -9  -7   3  936.51    9.00   0
  -7  17   5   15.92    3.36   0
  -6  20   6   16.03    3.69   0
  -5  19   5  234.29    5.14   0
   1  23   5  123.69    4.53   0
   2   6   0    6.85    3.13   0
   3 -15   1  699.50    6.93   0
   3  13   1 1053.35    8.82   0
   4 -10   0  536.86    8.02   0
   4   8   0 4253.94   19.28   0
   6 -20   2   42.94    2.74   0
   6  18   2  216.74    4.51   0
   8 -12   0   23.02    3.66   0
   9 -17   1  898.90    8.74   0
  11 -17   1   42.24    3.57   0
  13 -17   1  307.19    6.34   0
  14 -20   2   20.90    3.91   0
  15  15   1  180.79    4.64   0
  16  18   2   11.29    3.43   0
  18   8   0    2.38    3.30   0
  19  13   1   52.09    3.75   0
  20  16   2   15.55    3.72   0
 -16  -6   8  179.44    5.19   0
 -15  -7   7   94.86    4.46   0
 -13 -13   7   20.82    3.69   0
 -13  -5   5  518.36    7.43   0
 -12  12   6  564.00   11.89   0
 -11  11   5  384.08   10.09   0
 -10 -16   6  575.48    6.65   0
 -10 -10   4 1172.61    8.87   0
  -9 -15   5  237.77    4.74   0
  -8 -14   4  356.97    5.01   0
  -8  18   6  193.52    5.37   0
  -6  -8   2 1454.27   10.80   0
  -6  16   4   53.43    3.70   0
  -4 -12   2  485.20    5.96   0
  -4  18   4   50.23    3.50   0
  -4  22   6   66.42    4.18   0
  -3 -17   3  469.49    5.41   0
  -3  -7   1 1365.60   11.77   0
  -3  21   5  329.26    5.54   0
  -1 -23   5  141.29    4.37   0
   0 -22   4   -0.41    2.30   0
   1 -13   1 1250.91    9.53   0
   2  22   4    4.01    3.33   0
   6 -24   4   81.75    4.18   0
   8 -20   2  426.44    5.58   0
   8  24   4  158.08    4.59   0
  10 -20   2   10.00    3.49   0
  10 -12   0  635.25    9.03   0
  11  -1  -1  526.99   11.55   0
  12 -20   2  554.81    7.35   0
  12 -12   0   75.79    4.52   0
  18  18   2   -0.84    3.40   0
  22  -2   0  183.50    7.17   0
  22   0   0    0.43    3.96   0
  22   2   0  175.99    5.73   0
 -16  -4   8   -1.45    4.30   0
 -15  -5   7  274.60    5.81   0
 -14 -12   8   52.23    3.93   0
 -13  -3   5  168.53    5.33   0
 -12 -12   6  596.23    6.36   0
 -11 -11   5  386.28    5.37   0
  -9 -19   7   41.73    2.83   0
  -9  15   5  227.98    6.67   0
  -9  19   7   36.58    4.19   0
  -8 -18   6  233.26    4.77   0
  -7 -17   5   18.38    3.34   0
  -7 -11   3 1566.14   10.00   0
  -7  11   3 1501.95   14.10   0
  -6 -16   4   62.23    3.73   0
  -2 -14   2 1633.62   10.07   0
  -2  14   2 1628.66   11.38   0
  -2  20   4  914.43    8.36   0
  -1  23   5  140.98    4.68   0
   0  16   2   -1.09    2.61   0
   2 -22   4    2.10    3.35   0
   5 -21   3   22.70    3.52   0
   5  15   1  710.89    6.76   0
   6  24   4   71.78    3.84   0
  10  12   0  613.52    6.68   0
  11   1  -1  524.14    9.33   0
  12  12   0   69.44    3.53   0
  13  -1  -1 1304.02   16.52   0
  13   1  -1 1304.71   13.85   0
  17 -15   1  154.98    6.41   0
  20   8   0    4.34    2.98   0
  23  11   1   36.85    3.86   0
 -16   4   8    1.72    5.26   0
 -13 -11   7  143.94    4.43   0
 -13  -1   5  737.08    9.89   0
 -13   1   5  746.84   11.64   0
 -11 -15   7   74.30    3.96   0
 -10  -8   4   19.20    3.45   0
  -9  -5   3  153.72    4.27   0
  -6 -20   6   14.56    2.62   0
  -6   8   2 1413.49   16.07   0
  -4  12   2  514.14    7.43   0
  -3   7   1 1255.96   14.32   0
  -3  17   3  439.41    6.21   0
   0  22   4   -0.43    3.11   0
   1  13   1 1181.25    9.67   0
   2  18   2  417.06    5.77   0
   3  21   3  420.03    5.29   0
   4  24   4  250.39    5.18   0
   6 -10   0  444.32    7.56   0
   8  12   0   19.01    2.19   0
   9  -1  -1 1284.58   19.66   0
   9   1  -1 1270.11   14.93   0
   9  23   3  239.10    4.80   0
  11   3  -1 1845.91   14.81   0
  11  23   3  105.37    4.13   0
  13   3  -1  547.26    8.34   0
  16  12   0    1.80    3.46   0
  18 -18   2    2.52    3.74   0
  19  15   1  194.41    4.71   0
  22  -4   0  116.78    7.55   0
 -16   0   8   15.06    4.60   0
 -14 -10   8  221.49    5.24   0
 -14  -2   6   92.07    4.51   0
 -13  13   7   18.84    5.44   0
 -12 -10   6   48.01    3.74   0
 -11  -9   5   80.07    3.90   0
 -11  17   7    6.12    4.62   0
 -10 -14   6  275.32    5.32   0
  -9 -13   5   15.76    3.18   0
  -8  14   4  341.79    6.80   0
  -6  -6   2 4872.14   21.59   0
  -5 -13   3  278.69    4.54   0
  -5  15   3  845.59    9.05   0
  -4 -10   2 3435.36   15.83   0
  -3  -5   1 6082.78   27.81   0
  -1  11   1 1715.00   12.33   0
  -1  19   3  117.05    3.37   0
   2 -16   2  326.84    5.28   0
   2  -6   0    6.04    2.36   0
   3  15   1  630.71    6.31   0
   6  12   0 4338.63   17.03   0
   7 -21   3  448.04    5.56   0
   7 -15   1  182.75    4.88   0
   7  17   1   77.97    2.95   0
   9   3  -1  387.26    7.16   0
  11   5  -1 1867.94   13.50   0
  13   5  -1  852.58    9.21   0
  15 -15   1  203.97    6.47   0
  15  -1  -1  274.31    8.09   0
  15   1  -1  270.76    6.71   0
  16 -10   0  505.84   12.04   0
  20  10   0  276.50    5.40   0
 -15  -1   7   37.49    4.28   0
 -14   4   6   69.75    6.63   0
 -12 -14   8  116.20    3.42   0
 -10  10   4 1183.19   16.39   0
  -9 -17   7  136.89    3.68   0
  -9  -3   3   51.04    3.80   0
  -8 -16   6   19.96    3.39   0
  -7 -19   7  164.80    4.51   0
  -7  -9   3  248.05    4.56   0
  -6  22   6  191.62    5.26   0
  -5 -21   7   24.64    3.90   0
  -5  21   5   18.09    3.61   0
  -2 -12   2  285.25    5.18   0
  -1 -21   5  100.67    3.29   0
   0 -14   2 1306.71    9.34   0
   1  21   3  290.35    4.68   0
   4  -8   0 4375.28   23.78   0
   4  20   2  210.50    4.73   0
   5  17   1 1114.84    8.59   0
   5  23   3  160.82    3.71   0
   9 -21   3    8.01    2.32   0
   9 -15   1 1009.79    9.73   0
   9   5  -1  652.03    8.63   0
  11  -3  -1 1833.44   33.77   0
  12  22   2   22.06    3.47   0
  13 -21   3   52.81    4.00   0
  13  -3  -1  555.21   16.21   0
  15   5  -1  377.52    6.64   0
  16 -18   2    9.50    3.77   0
  19  17   1  149.13    4.89   0
  21  15   1   33.27    2.87   0
  22   8   0    7.55    3.60   0
 -15   1   7   40.82    5.08   0
 -14   2   6   94.02    6.13   0
 -13  -9   7  321.23    5.82   0
 -11 -13   7  261.46    5.43   0
 -10 -16   8   32.87    3.77   0
 -10  -6   4 1001.54    9.52   0
  -8  20   6  218.85    5.68   0
  -7 -15   5  245.84    4.38   0
  -7  19   5  170.68    5.01   0
  -6 -18   6  151.70    4.33   0
  -6  18   4  186.59    5.14   0
  -4 -20   6   23.43    2.68   0
  -4 -16   4 1331.94    8.68   0
  -4  20   4   30.91    2.71   0
  -3  23   5  147.35    4.01   0
  -2  16   2  319.08    5.55   0
  -2  22   4    5.03    3.21   0
   0   4   0  179.08    6.52   0
   1  15   1  713.43    7.22   0
   3  23   3  130.46    4.56   0
   6 -22   4   49.39    3.04   0
   7   1  -1  635.81   11.81   0
   7   3  -1 1794.44   16.18   0
   8 -10   0  800.74   10.37   0
  11 -15   1  291.20    6.09   0
  11   7  -1  491.42    6.83   0
  12 -18   2  147.13    4.64   0
  13 -15   1  304.09    6.25   0
  13   7  -1  804.69    8.51   0
  14 -18   2   34.91    3.85   0
  14  22   2   44.13    2.98   0
  16  14   0  738.28    6.84   0
  17   1  -1  272.60    7.42   0
  17   3  -1  478.43    7.81   0
  19 -13   1   54.28    5.67   0
  20  12   0    2.67    3.49   0
  24   0   0  174.58    6.90   0
  24   4   0    2.64    3.43   0
 -14  -8   8    8.59    3.86   0
 -12 -12   8    3.21    3.37   0
 -12  -8   6    4.70    3.21   0
 -11  -7   5  337.54    6.10   0
 -10 -12   6   55.35    3.76   0
  -9 -11   5  240.56    4.91   0
  -9  -1   3 2876.90   20.73   0
  -9   7   3  925.32   20.41   0
  -8 -10   4  596.10    6.34   0
  -7  13   3 1205.91   11.79   0
  -6  -4   2   67.06    4.26   0
  -4  14   2  657.18    7.88   0
  -3   9   1 1924.75   15.41   0
  -3  19   3  381.22    5.90   0
  -1  13   1 1237.15   10.20   0
  -1  21   3  323.78    5.58   0
   0  24   4  515.34    6.54   0
   1 -21   5  100.17    4.05   0
   1 -17   3  454.52    5.36   0
   3  17   1  470.98    5.99   0
   4 -16   2    4.91    2.01   0
   5 -19   3  259.97    4.42   0
   5 -13   1  107.34    4.06   0
   6  14   0    6.02    3.07   0
   7   5  -1 3245.64   18.91   0
   7  25   3   11.07    3.58   0
  12 -22   4  213.55    5.26   0
  12  16   0   52.43    3.61   0
  15   7  -1  360.31    5.69   0
  17   5  -1  274.47    6.08   0
  17  19   1  116.77    3.59   0
  18  14   0  201.23    4.87   0
 -13  -7   7  484.06    6.69   0
 -11  13   5  595.57   11.61   0
 -10  18   6   47.00    4.93   0
  -9 -15   7  378.29    5.20   0
  -9  17   5  443.90    7.75   0
  -7 -17   7   26.95    3.61   0
  -6  10   2  523.94    8.88   0
  -5 -19   7   85.36    4.11   0
  -5  17   3  849.68    8.77   0
  -4  -8   2   77.50    3.17   0
  -3 -13   3  952.97    8.19   0
  -2 -20   6    9.09    3.54   0
   0 -18   4    1.82    3.35   0
   0   6   0    2.51    2.34   0
   1  23   3  123.88    4.39   0
   4 -20   4   35.60    3.51   0
   4  22   2  253.61    4.97   0
   5  19   1  187.62    4.55   0
   5  25   3  206.35    4.96   0
   7 -19   3  287.43    5.30   0
   7   7  -1 1434.52   11.76   0
   9   9  -1 2173.82   12.79   0
  10 -10   0 1386.11   14.13   0
  11   9  -1  257.09    4.56   0
  13   9  -1 1022.07    8.59   0
  14 -10   0 1191.06   15.53   0
  15   9  -1  277.49    5.46   0
  16  16   0    2.34    3.37   0
  22  12   0   61.21    4.07   0
  24  -2   0   97.94    7.45   0
  24   8   0   77.69    4.45   0
 -15  -5   9   94.00    4.52   0
 -14  -6   8  194.76    5.10   0
 -12  14   6   46.95    5.38   0
 -11 -11   7  488.17    6.59   0
 -10 -14   8   98.57    4.49   0
 -10  -4   4  533.26    7.30   0
  -8 -14   6  181.60    3.78   0
  -8  16   4  955.48   10.12   0
  -7 -13   5  357.01    5.56   0
  -6 -16   6  456.74    5.84   0
  -6 -12   4 2261.30   11.65   0
  -5  23   5  144.64    4.82   0
  -3  -3   1 8548.18   39.11   0
  -2 -16   4   56.40    3.68   0
  -1  -7   1 3008.20   17.86   0
   2 -14   2 1634.47   10.32   0
   2  12   0 4896.53   18.95   0
   4  14   0  120.85    4.08   0
   7 -13   1 1989.17   13.21   0
   9 -19   3  169.72    4.81   0
   9  21   1   25.61    3.67   0
  11  11  -1  535.20    6.41   0
  11  21   1  304.19    4.59   0
  12 -10   0  998.97   12.75   0
  13  11  -1  395.22    5.84   0
  15  -3  -1  427.06   13.57   0
  17   9  -1  279.05    5.63   0
  18 -16   2  363.96    7.22   0
  18  16   0    4.02    3.31   0
  19   5  -1  131.19    4.62   0
 -12 -10   8  195.14    4.81   0
 -12  -6   6  112.68    3.65   0
 -11  -5   5 1175.36   10.47   0
 -10 -10   6   76.62    3.91   0
  -9   1   3 2854.09   24.66   0
  -8 -16   8  310.18    5.73   0
  -7  21   5  226.78    5.76   0
  -6  20   4  585.63    7.42   0
  -4  22   4   78.06    3.28   0
  -3 -17   5   57.28    2.93   0
  -3  11   1 1974.56   14.08   0
  -2 -10   2 2656.37   13.94   0
  -2  18   2  417.36    5.48   0
  -2  24   4   33.81    3.77   0
   0 -12   2   -0.23    2.08   0
   0   8   0 6666.59   26.70   0
   0  20   2    1.06    2.30   0
   1  -9   1  678.45    8.17   0
   1  17   1  727.52    6.86   0
   2  22   2  949.99    8.19   0
   3  19   1  148.53    4.31   0
   3  25   3   84.16    3.42   0
   6  -8   0    4.00    3.01   0
   7  -1  -1  636.37   16.94   0
   8 -16   2   22.30    3.42   0
  13 -19   3   63.19    4.16   0
  15 -19   3   73.50    4.30   0
  15  11  -1  298.15    4.95   0
  16  18   0   62.21    4.10   0
  19   7  -1  426.32    6.94   0
  21 -11   1  214.51    9.02   0
 -15  -3   9   81.70    4.66   0
 -13  -9   9   97.20    4.47   0
 -13  -5   7   79.42    4.28   0
 -10  12   4  579.27   10.86   0
  -9 -13   7    9.12    3.51   0
  -9  -9   5  583.54    6.47   0
  -7  15   3  307.02    6.40   0
  -6 -18   8  108.77    3.45   0
  -6  -2   2 1699.07   16.70   0
  -5  -9   3 1370.53   10.39   0
  -4  16   2    4.00    3.22   0
  -3 -19   7  187.28    4.68   0
  -3  21   3  453.72    6.44   0
   0 -20   6    1.62    3.48   0
   1 -15   3  725.12    7.26   0
   2 -18   4   79.78    3.19   0
   4 -22   6   75.77    3.41   0
   5   7  -1 2570.83   15.82   0
   5  21   1   43.51    3.57   0
   8 -20   4   43.60    3.80   0
   8  18   0    4.25    2.38   0
   9 -13   1   27.33    3.51   0
  10 -16   2 1373.33   10.59   0
  11  13  -1  915.96    7.93   0
  11  23   1  212.32    4.90   0
  13  13  -1  168.96    4.44   0
  15  13  -1  238.41    5.08   0
  16 -16   2   57.65    4.48   0
  17  11  -1  260.66    4.75   0
  18  18   0  215.75    5.04   0
  19   9  -1  335.80    6.21   0
 -14  -4   8   74.42    3.44   0
 -13  15   7  139.49    7.92   0
 -11  -9   7   45.87    3.96   0
 -10  -2   4 1506.72   13.54   0
  -9   9   3 1843.06   21.73   0
  -9  19   5   99.31    5.48   0
  -8 -12   6  888.69    7.87   0
  -7 -15   7   31.25    3.51   0
  -7  -5   3 3617.86   19.08   0
  -6  12   2    3.47    3.25   0
  -5 -17   7  326.54    5.28   0
  -4  -6   2 1315.96   11.83   0
   0  10   0    5.83    2.32   0
   1  25   3  185.22    5.08   0
   2  14   0  282.83    4.69   0
   4 -14   2  685.45    6.93   0
   4  -6   0  638.25   11.12   0
   4  16   0 3121.60   13.53   0
   4  24   2    9.25    2.55   0
   5 -17   3  923.22    7.64   0
   7 -21   5  229.83    5.23   0
   9  13  -1   22.53    3.34   0
   9  23   1  170.38    3.76   0
  10 -20   4  165.36    4.58   0
  11 -13   1 1044.38   10.80   0
  12 -20   4   20.78    3.73   0
  12 -16   2   31.04    3.79   0
  12  20   0    4.28    3.32   0
  13 -13   1  195.09    6.24   0
  14 -20   4   10.97    3.86   0
  14 -16   2 1039.19   10.26   0
  14  20   0   58.95    3.87   0
  15 -13   1  250.16    6.72   0
  17  13  -1  136.45    4.57   0
  21   5  -1  259.22    6.19   0
  21   7  -1   71.95    4.28   0
 -12  -8   8  164.24    4.67   0
 -11 -11   9  109.44    4.55   0
 -11  -3   5  604.25    8.24   0
 -10 -12   8  183.23    4.10   0
 -10  20   6   35.88    4.96   0
  -9   3   3   50.68    6.22   0
  -8  18   4  174.30    5.16   0
  -6 -14   6  560.90    6.67   0
  -6 -10   4  637.67    6.63   0
  -4 -16   6    4.40    3.42   0
  -3  13   1 1070.15    9.50   0
  -2  20   2   33.80    3.41   0
   0  22   2   82.47    4.16   0
   1  19   1  523.08    5.80   0
   3  21   1  648.15    6.84   0
   5 -11   1  713.56    8.08   0
   5   9  -1 2414.74   13.93   0
   6  26   2  100.17    4.21   0
   7  13  -1 2033.86   11.44   0
   8  20   0  207.47    4.59   0
   9 -21   5    8.80    3.79   0
  13  15  -1  298.19    5.14   0
  16  20   0   12.43    2.63   0
  18  -8   0    3.79    6.08   0
  19  13  -1   43.23    3.82   0
  21   9  -1   25.06    3.81   0
 -14  -2   8  225.53    5.76   0
 -13  -3   7  132.45    4.80   0
 -11  15   5  244.19    7.58   0
 -10  -8   6  900.51    7.85   0
  -9 -11   7   55.56    3.82   0
  -9  -7   5  492.75    6.78   0
  -8 -14   8  143.73    3.78   0
  -6 -16   8   15.76    3.54   0
  -6  22   4   46.23    4.06   0
  -5 -13   5  153.64    3.63   0
  -4 -18   8   29.11    2.68   0
  -4  18   2 1082.27    9.27   0
  -4  24   4  263.62    4.80   0
  -3  23   3  130.83    4.33   0
  -2 -14   4   92.94    3.32   0
  -1 -19   7   50.91    3.83   0
   0  12   0  172.25    4.23   0
   2 -12   2  269.53    4.79   0
   2  16   0    5.69    2.94   0
   3 -21   7  163.87    4.63   0
   3 -15   3  597.17    6.80   0
   4  18   0   88.78    3.80   0
   5  11  -1  646.27    6.97   0
   5  23   1  107.70    4.12   0
   6 -14   2 1340.63   10.37   0
   9  15  -1  905.30    7.84   0
  11 -21   5  172.07    4.06   0
  17  -3  -1  501.25   14.87   0
  17  15  -1  150.33    4.54   0
  20 -14   2   13.63    4.14   0
  21  11  -1  195.51    5.22   0
 -15   1   9   69.03    4.77   0
 -12  16   6   26.63    5.05   0
 -11  -7   7  105.10    4.40   0
 -10   0   4    2.80    4.08   0
 -10  14   4  147.35    6.36   0
  -9 -13   9   59.74    3.17   0
  -7 -15   9   44.67    4.18   0
  -7  17   3   36.62    3.67   0
  -6  14   2 1427.25   12.01   0
  -5  21   3   20.68    3.67   0
  -3 -17   7  160.06    4.63   0
  -3  15   1  630.45    7.62   0
  -2  -8   2 1001.65    9.38   0
  -1  -5   1 3445.89   22.05   0
  -1  25   3  176.59    3.97   0
   0 -18   6  829.99    7.64   0
   0 -10   2 3849.16   17.43   0
   4 -20   6   26.64    3.60   0
   4  26   2  231.93    4.38   0
   5  13  -1   87.21    3.88   0
   6  20   0 1242.84    8.40   0
   9 -17   3  823.67    7.65   0
   9  25   1  215.44    4.17   0
  11 -17   3   22.41    3.59   0
  11  17  -1   26.99    3.59   0
  13  17  -1  284.23    4.45   0
  15  17  -1  141.08    4.51   0
  17 -17   3   47.29    4.10   0
  19  15  -1  187.84    4.86   0
  21  13  -1  131.45    4.75   0
  23  -9   1  123.18    9.33   0
  24  -4   0    0.96    8.26   0
 -14   0   8    0.98    4.64   0
 -13  -5   9   73.55    4.34   0
 -11  -1   5  291.53    6.49   0
 -10 -10   8  192.83    4.90   0
  -9  11   3  122.61    5.98   0
  -8 -10   6  828.81    7.82   0
  -7 -13   7  394.86    5.29   0
  -5 -15   7  284.75    4.45   0
  -2  22   2  921.89    8.42   0
  -1  19   1  561.08    6.66   0
   0  14   0    5.30    2.11   0
   0  24   2    2.54    3.62   0
   1  21   1  459.86    5.42   0
   3   7  -1 1343.23   11.94   0
   3  23   1  443.34    6.01   0
   5 -21   7   25.15    3.88   0
   7 -11   1 1669.04   12.81   0
   7  25   1   10.65    2.40   0
   8 -14   2  172.18    4.83   0
   8  22   0  382.89    5.79   0
  13 -17   3  407.47    6.48   0
  15 -17   3  218.19    4.81   0
  17  17  -1  144.85    3.92   0
  19 -11   1  229.50    7.90   0
  23   3  -1   24.51    4.90   0
  23  11  -1   36.77    4.08   0
  -9  21   5   13.33    3.85   0
  -8 -12   8   19.02    3.58   0
  -8  20   4   38.52    3.74   0
  -7  -9   5   77.62    3.60   0
  -7  -3   3 1158.14   11.94   0
  -6 -12   6   90.96    3.87   0
  -4 -16   8  375.62    5.54   0
  -4 -14   6  555.15    6.42   0
  -3  -1   1 1953.69   24.60   0
  -2 -18   8   61.33    3.06   0
  -2 -16   6    4.61    2.34   0
  -1 -11   3  722.70    7.58   0
   0 -14   4    1.58    3.11   0
   1 -19   7   46.50    3.07   0
   2  18   0  373.99    5.05   0
   2  26   2   76.38    3.24   0
   3   5  -1 5878.24   27.80   0
   3  11  -1 1999.19   12.40   0
   4  20   0    2.36    2.45   0
   5 -15   3  905.77    7.71   0
   5  15  -1  896.34    7.88   0
   5  25   1  241.02    4.99   0
   6 -20   6   18.48    2.77   0
   6  22   0   30.01    3.60   0
   7  17  -1   67.39    3.77   0
  10 -18   4  366.53    6.05   0
  10  -8   0    7.63    4.18   0
  11  19  -1  279.38    4.97   0
  13  19  -1  202.18    4.07   0
  15  19  -1  131.78    4.63   0
  18 -14   2   17.52    4.05   0
 -11  17   5   71.93    5.62   0
  -9 -11   9   93.89    4.46   0
  -9  -9   7  538.28    6.68   0
  -9  -5   5  327.73    6.01   0
  -9  13   3   44.30    4.66   0
  -7  19   3  264.56    5.82   0
  -6 -14   8   93.04    3.43   0
  -6  16   2  508.68    6.97   0
  -5   7   1 2347.26   21.43   0
  -5   9   1 2470.71   18.75   0
  -4  -4   2  856.60   10.94   0
  -3 -13   5 1009.37    8.46   0
  -3  25   3   87.54    4.38   0
  -2   8   0  120.32    4.85   0
  -1 -17   7  246.50    5.07   0
   0  16   0 2491.63   12.54   0
   2 -18   6  190.84    4.03   0
   3 -17   5   60.14    3.79   0
   3  13  -1 1159.56    9.32   0
   8  24   0  183.95    4.72   0
   9 -11   1  614.60    8.60   0
  10 -14   2  280.41    5.90   0
  10  24   0    9.92    2.54   0
  12   6  -2  442.34    7.05   0
  12   8  -2   15.42    3.50   0
  12  10  -2  155.89    4.57   0
  14 -18   4  431.71    6.72   0
  14   8  -2 1397.36   10.53   0
  14  10  -2  175.04    4.75   0
  16 -14   2   84.07    4.95   0
  16   8  -2   35.95    3.53   0
  16  10  -2    7.65    3.42   0
 -13  -3   9   78.58    4.64   0
 -12   0   6    0.69    3.53   0
 -11  -5   7  555.47    7.26   0
 -10  -8   8   30.23    3.97   0
 -10  16   4    3.07    3.79   0
  -8  -4   4   66.59    3.36   0
  -7 -13   9  191.76    5.15   0
  -7 -11   7  282.87    5.41   0
  -5 -15   9  210.24    5.13   0
  -5  11   1  685.16    9.22   0
  -5  23   3  178.06    5.00   0
  -3 -15   7  129.95    4.21   0
  -2   6   0    5.56    3.18   0
  -2  12   0 4652.55   20.26   0
  -2  24   2   28.72    3.89   0
  -1  21   1  454.42    5.68   0
   0 -18   8    3.52    3.61   0
   0  26   2  597.57    7.23   0
   2  20   0  865.21    7.46   0
   3 -19   7  187.11    3.88   0
   3  25   1   19.83    2.82   0
   4  22   0  135.04    4.27   0
   5  17  -1 1153.74    8.39   0
   7 -15   3  351.94    5.78   0
   7  19  -1  546.71    6.43   0
  10 -20   6   43.82    3.01   0
  10   6  -2  888.34    9.51   0
  10   8  -2 2565.89   14.04   0
  10  10  -2  498.93    6.52   0
  11 -19   5  162.05    4.07   0
  11  21  -1  346.35    5.47   0
  12 -14   2  245.74    5.06   0
  12  12  -2 1483.66    9.77   0
  13 -19   5  107.81    4.70   0
  14 -14   2  262.40    5.88   0
  14   4  -2   22.78    3.71   0
  14  12  -2   65.13    3.11   0
  15  21  -1  133.13    3.81   0
  16  -8   0   41.59    5.43   0
  16   6  -2   16.30    2.86   0
  16  12  -2 1065.31    9.08   0
  17 -11   1  287.46    8.16   0
  18   8  -2  690.40    8.34   0
  18  10  -2   36.08    3.94   0
  22 -12   2   10.55    5.16   0
 -13   1   7  456.11    8.30   0
 -12  -4   8    5.40    3.70   0
 -11  -7   9  117.97    4.61   0
 -11   1   5  291.58    7.45   0
 -10   2   4 1501.32   17.43   0
  -8  22   4  241.67    5.99   0
  -6  18   2  225.88    5.28   0
  -5 -13   7  172.69    3.74   0
  -5  13   1   99.89    4.35   0
  -4  22   2  230.26    5.36   0
  -3  19   1  151.52    4.59   0
   0 -16   6    3.13    2.42   0
   0  18   0    5.38    2.02   0
   2 -10   2 2690.76   14.79   0
   3   3  -1 7431.60   37.16   0
   3  15  -1  688.34    6.85   0
   5 -19   7   98.11    4.25   0
   5 -17   5  488.28    6.17   0
   6 -16   4   62.02    3.86   0
   6  -6   0 1479.76   17.41   0
   6  24   0   89.76    3.35   0
   8  10  -2 1326.24   10.09   0
   9  21  -1   29.96    2.76   0
  10  12  -2  157.33    3.76   0
  11 -11   1  574.64    8.57   0
  12   4  -2 2268.77   15.89   0
  14  14  -2  249.71    4.54   0
  16   4  -2 1880.89   14.55   0
  16  14  -2   81.42    4.29   0
  18   6  -2   22.43    3.55   0
  18  12  -2   28.45    3.87   0
  19 -15   3   92.68    5.15   0
 -10  -4   6   51.11    4.04   0
  -9  15   3  697.06    9.60   0
  -8 -10   8  185.84    4.97   0
  -7  21   3  435.34    6.87   0
  -6 -10   6  762.69    7.48   0
  -5   5   1 1979.10   26.46   0
  -4 -14   8   29.85    3.54   0
  -2  14   0  283.14    5.00   0
  -1 -17   9   33.20    3.95   0
  -1  23   1  194.46    5.00   0
   0  -8   2    2.66    2.85   0
   1 -17   7  250.74    4.32   0
   1   9  -1  721.70    8.49   0
   1  25   1  200.13    5.13   0
   2 -18   8   69.46    4.21   0
   2 -14   4   98.17    3.25   0
   2  22   0   64.13    3.71   0
   4  24   0  473.12    6.40   0
   6 -18   6  149.97    4.60   0
   6 -12   2    4.55    2.15   0
   7  21  -1  540.07    6.38   0
   8   6  -2 1574.82   12.83   0
   8   8  -2    3.48    2.29   0
   8  12  -2 1373.08    9.40   0
   9 -15   3  724.18    7.31   0
  10   4  -2   51.11    4.20   0
  11  23  -1  211.35    4.95   0
  12  16  -2   39.92    3.59   0
  13 -11   1  395.65    7.58   0
  13  23  -1   66.65    3.22   0
  14  16  -2  921.65    7.58   0
  15 -11   1  336.00    7.36   0
  16  16  -2   61.67    3.91   0
  17 -15   3   86.25    4.66   0
  18   4  -2   14.60    3.37   0
  18  14  -2   14.56    2.54   0
  19  -3  -1  210.52   12.52   0
  20   8  -2   14.16    3.66   0
  20  10  -2   13.58    3.73   0
 -14   4   8   77.85    5.70   0
 -13  -1   9  190.29    5.53   0
 -12  -4  10  253.26    5.70   0
 -11  19   5  149.60    6.36   0
 -10  -8  10  164.76    4.14   0
 -10  18   4  346.23    7.36   0
  -9  -9   9  252.24    4.68   0
  -9  -7   7  828.26    8.22   0
  -7  -7   5  421.74    5.78   0
  -6 -12   8  543.77    5.96   0
  -6  -6   4  960.16    9.37   0
  -5  -5   3  107.41    4.00   0
  -5  15   1  750.14    8.03   0
  -5  25   3  237.96    5.53   0
  -4 -12   6   85.88    3.18   0
  -3 -15   9  153.69    4.54   0
  -2  26   2   75.90    4.21   0
   0 -12   4  301.60    5.50   0
   1 -11   3  738.41    7.74   0
   1   7  -1 3170.55   18.85   0
   1  13  -1 1384.82   10.31   0
   2 -16   6    3.63    3.36   0
   6  26   0  138.15    4.35   0
   7 -19   7  173.32    4.84   0
   8 -16   4 1035.72    8.12   0
   9  23  -1  190.06    3.94   0
  10  16  -2 1271.41    8.83   0
  13 -15   3  528.03    7.29   0
  14   2  -2  157.60    6.24   0
  14  18  -2   34.01    3.91   0
  15 -15   3  177.11    5.20   0
  16  18  -2   10.52    3.83   0
 -13   3   7  135.50    6.36   0
 -12  -2   8  322.67    6.41   0
 -12   2   6  184.17    6.73   0
 -11  -5   9  164.64    4.94   0
 -10  -6   8  216.83    5.41   0
  -9  -3   5 1066.15   10.48   0
  -9  17   3  739.80    9.46   0
  -8 -10  10  110.36    4.72   0
  -8  10   2 1328.32   15.88   0
  -8  12   2 1395.36   14.30   0
  -7 -11   9  247.24    4.65   0
  -7  -1   3  241.11    6.97   0
  -6  20   2   40.37    3.04   0
  -5 -13   9   38.53    3.05   0
  -5  -9   5 1241.06    9.01   0
  -4  24   2   11.69    3.21   0
  -3 -11   5 1215.55    8.72   0
  -2   4   0 9659.81   50.93   0
  -1 -15   7  260.90    4.30   0
   0 -16   8  948.61    8.03   0
   2  24   0   30.22    3.70   0
   3 -17   7  159.29    4.66   0
   3 -15   5  442.43    6.12   0
   4 -18   8   29.31    3.57   0
   5 -13   3  278.81    4.71   0
   5  21  -1   44.15    2.77   0
   6  10  -2  548.48    6.65   0
   7  23  -1  123.83    4.37   0
   8 -18   6  233.08    4.46   0
   8 -12   2 1361.86   11.02   0
   9 -17   5  515.43    6.63   0
  10 -16   4    4.14    3.36   0
  10  18  -2  112.81    3.40   0
  12   2  -2  143.29    5.56   0
  14  20  -2   26.47    3.88   0
  16   2  -2   11.63    3.82   0
  18 -16   4    3.93    3.85   0
  18  18  -2    0.71    2.74   0
  20 -12   2  327.37    7.55   0
  20   4  -2  663.11   10.00   0
  20  16  -2   13.47    2.80   0
  22   8  -2  262.25    6.16   0
  22  12  -2    7.90    3.85   0
  -8  -2   4  950.91   10.85   0
  -8  14   2  172.67    5.99   0
  -8  24   4  177.06    4.81   0
  -7  -9   7  253.70    4.68   0
  -7  23   3   96.88    4.72   0
  -6 -12  10   16.37    3.07   0
  -5 -11   7  214.14    4.81   0
  -4  -8   4 3583.35   16.25   0
  -3 -13   7  497.03    5.82   0
  -2 -10   4  366.47    5.40   0
  -2  18   0  389.70    5.51   0
  -1  25   1  180.31    4.07   0
   0 -14   6  452.96    6.04   0
   0  22   0    7.12    3.37   0
   1  17  -1  782.93    7.59   0
   1  27   1   82.38    3.47   0
   4  26   0   36.46    2.85   0
   6  14  -2 1397.48    9.49   0
   6  16  -2  641.48    7.04   0
   7  -9   1   63.70    4.32   0
   8  18  -2  429.29    5.95   0
   9  25  -1  231.92    4.36   0
  10 -18   6   44.61    4.02   0
  10  20  -2   16.58    3.57   0
  12 -16   4  109.16    4.66   0
  12  20  -2  507.07    5.85   0
  14 -16   4   34.22    4.10   0
  16 -16   4   28.71    4.09   0
  16  20  -2  317.85    5.19   0
  18   2  -2   11.94    4.62   0
  21  -9   1   25.15    5.21   0
  22   6  -2   57.41    4.70   0
 -11  21   5  156.33    6.81   0
 -10  -6  10  106.60    4.73   0
 -10  20   4  175.32    5.71   0
  -9  -7   9  128.02    4.69   0
  -9   5   3  156.61   13.65   0
  -8  -8   8  504.95    6.86   0
  -8  -6   6  386.55    5.71   0
  -8   8   2    3.51    4.08   0
  -6  22   2  516.15    7.17   0
  -5  19   1  186.38    4.95   0
  -3  23   1  455.65    5.95   0
  -2 -14   8   45.59    2.91   0
  -2  20   0  911.64    8.44   0
  -1  -3   1  159.56    6.43   0
   1 -15   7  265.96    5.17   0
   1   5  -1 4255.65   25.13   0
   3  21  -1  613.85    6.34   0
   4 -16   6    4.25    2.39   0
   5 -17   7  348.12    5.60   0
   6 -18   8  111.59    4.37   0
   6   6  -2 5099.30   22.83   0
   7 -13   3 1203.68    9.92   0
   7  25  -1   17.59    3.68   0
   8  20  -2  419.58    5.87   0
  10 -12   2  168.13    5.18   0
  12 -18   6   73.65    3.43   0
  12  22  -2   15.27    3.83   0
  13 -17   5  275.23    4.94   0
  14  22  -2   49.46    4.12   0
  15 -17   5  117.13    4.71   0
  18 -12   2   27.72    4.39   0
  23  -1  -1  238.19    9.93   0
  25   1  -1   25.67    5.51   0
 -12  -2  10   33.96    4.12   0
 -11   3   5  656.47   11.42   0
 -10  -2   6  204.55    5.62   0
  -9  -5   7   80.16    4.22   0
  -9  19   3  157.94    5.31   0
  -8  16   2   19.40    3.81   0
  -6 -10   8  301.20    4.81   0
  -4 -12   8   21.87    2.72   0
  -4 -10   6  575.88    6.73   0
  -4  26   2  244.79    4.78   0
  -3 -13   9  194.33    4.94   0
  -2 -12   6   74.43    3.12   0
   0  24   0  475.03    6.32   0
   1  19  -1  550.47    6.18   0
   2 -16   8   28.06    2.80   0
   2  26   0    7.21    2.51   0
   3 -17   9   58.38    3.17   0
   3  23  -1  490.98    6.29   0
   4  -4   0    9.35    3.58   0
   4  10  -2 3430.74   16.44   0
   4  12  -2  491.85    6.20   0
   4  14  -2  781.28    7.75   0
   5 -15   5  481.42    5.60   0
   5  25  -1  273.99    5.33   0
   6 -14   4  320.89    4.81   0
   6  18  -2  217.06    4.15   0
  16 -12   2 1129.70   11.62   0
  21 -13   3   78.42    5.14   0
  22   4  -2   10.06    4.88   0
 -13   5   7   82.02    5.92   0
 -12   0   8  170.68    5.62   0
 -11  -3   9  309.52    6.12   0
 -11  -1   7   37.86    3.94   0
 -10  -4   8  327.74    6.15   0
  -8  -8  10    7.15    2.59   0
  -8  18   2  422.90    7.04   0
  -7  -9   9   57.65    3.02   0
  -7  25   3   11.67    3.77   0
  -6 -10  10  139.32    4.77   0
  -5 -11   9  170.44    4.20   0
  -5  21   1   40.15    3.76   0
  -4 -12  10   24.24    3.61   0
  -4  -2   2 3961.93   26.35   0
  -4  10   0  528.85    8.34   0
  -4  12   0  254.11    5.24   0
  -4  14   0  121.63    4.47   0
  -2  22   0   62.15    4.02   0
  -1 -13   7  113.76    4.14   0
  -1  11  -1 2112.77   13.78   0
  -1  15  -1  781.62    7.81   0
   1  21  -1  398.64    5.77   0
   2 -14   6  795.08    7.58   0
   4   8  -2   84.69    4.08   0
   4  16  -2    3.73    2.49   0
   6 -16   6  467.73    5.54   0
   7 -17   7   26.76    2.83   0
   7 -15   5  254.05    5.17   0
   9 -13   3   37.81    3.53   0
  13  11  -3  470.52    6.45   0
  13  13  -3  152.33    4.65   0
  13  15  -3  487.05    6.46   0
  14 -12   2   76.28    4.41   0
  15  11  -3  482.94    6.88   0
  15  13  -3  109.89    4.52   0
  15  15  -3  183.67    4.91   0
  17  11  -3  273.11    5.74   0
  17  13  -3  112.58    4.47   0
  20   2  -2   55.44    5.70   0
  24   6  -2   42.54    5.56   0
 -14   8   8    6.44    5.03   0
 -12   4   6  768.81   12.14   0
 -10   4   4  572.87   13.43   0
 -10  22   4   91.13    5.12   0
  -9  21   3    7.43    3.69   0
  -7  -7   7  133.33    4.46   0
  -6  -4   4 3866.75   19.81   0
  -6  24   2  119.26    3.91   0
  -5  -7   5 1308.58   10.11   0
  -4  16   0 3143.43   15.35   0
  -3 -11   7  781.67    7.62   0
  -3  -9   5  897.61    8.17   0
  -1  17  -1  732.50    7.64   0
   0 -14   8   -0.61    2.57   0
   0 -10   4   -0.91    3.03   0
   0  26   0    4.93    3.75   0
   1 -15   9  115.11    3.47   0
   3  25  -1   34.88    3.86   0
   4  18  -2 1170.60    8.40   0
   6   4  -2   68.35    4.43   0
   8  -6   0 2004.76   20.84   0
   8  24  -2   57.39    4.00   0
   9  -9   1 2016.35   15.67   0
  11  13  -3 1105.93    8.58   0
  13   9  -3  453.80    6.86   0
  13  17  -3  397.11    6.11   0
  15   9  -3   66.05    4.15   0
  15  17  -3  194.76    5.32   0
  17   9  -3  329.80    6.34   0
  17  15  -3   88.04    3.41   0
  17  17  -3   53.11    4.12   0
  19 -13   3  110.53    5.27   0
  19  -9   1  386.89    9.67   0
  19  13  -3  112.45    4.71   0
  19  15  -3   81.37    4.39   0
 -12   0  10    1.13    3.82   0
 -10  -4  10    9.94    2.79   0
  -9  -5   9  183.31    4.96   0
  -9  -1   5 1257.76   12.24   0
  -8  -6   8  592.13    7.19   0
  -8  20   2  361.66    6.63   0
  -7  13   1 1886.61   14.77   0
  -5  -9   7  841.66    7.34   0
  -5  23   1  108.61    4.56   0
  -4  18   0   84.86    3.38   0
  -2 -12   8  896.28    7.83   0
   0 -14  10  198.67    4.18   0
   0 -12   6    4.07    3.54   0
   1  -9   3  921.02    8.80   0
   1  23  -1  216.56    5.12   0
   2  12  -2  297.14    5.57   0
   4  20  -2  183.79    3.99   0
   5 -11   3  420.84    6.30   0
   8   2  -2 3028.50   22.05   0
   9  11  -3  120.27    3.96   0
   9  13  -3   44.97    2.73   0
  10 -16   6  614.49    7.02   0
  10 -14   4  160.43    4.81   0
  11 -17   7   10.88    3.00   0
  11   9  -3  262.79    5.07   0
  11  17  -3   24.37    2.65   0
  13 -13   3  162.83    5.12   0
  13   7  -3 1097.93   10.30   0
  14   0  -2 3187.82   25.98   0
  15 -13   3  100.29    4.53   0
  15   7  -3  242.04    5.91   0
  17 -13   3  143.92    5.09   0
  19   9  -3  169.16    5.30   0
  22 -10   2   61.98    5.81   0
  -9  23   3  237.34    5.95   0
  -8  -6  10  130.84    4.88   0
  -8  -4   6  903.84    8.70   0
  -7  11   1 1523.43   14.52   0
  -7  17   1   82.69    4.52   0
  -6  -8   8    3.43    3.70   0
  -6  26   2   98.42    4.57   0
  -4  -6   4  103.58    3.69   0
  -4  20   0    1.18    3.49   0
  -3 -11   9  200.09    5.17   0
  -2 -12  10    4.05    3.71   0
  -2  -8   4   36.00    2.67   0
  -1  -7   3  775.30    8.65   0
   0  -6   2 8401.80   30.43   0
   1 -13   7  120.07    4.15   0
   2 -14   8   44.14    4.19   0
   2  18  -2  398.12    6.04   0
   4 -14   6  559.61    6.02   0
   4   6  -2 1153.61   11.22   0
   4  22  -2  231.44    5.05   0
   5 -15   7  280.93    5.26   0
   6  24  -2  123.12    3.73   0
   9  17  -3  790.25    7.24   0
  11 -15   5  266.65    5.56   0
  11  -9   1  290.59    6.99   0
  11   7  -3  442.83    6.99   0
  11  21  -3  288.11    5.60   0
  12 -14   4  342.28    6.20   0
  13  21  -3   45.06    4.17   0
  14 -16   6  469.06    6.71   0
  16 -14   4  431.02    7.04   0
  16   0  -2    2.17    4.52   0
  17 -15   5   70.73    4.68   0
  17   7  -3  443.71    7.27   0
  18 -14   4  209.61    5.70   0
  20  -6   0  420.47   14.30   0
  24   4  -2  159.42    6.90   0
 -14  10   8  222.88   10.11   0
 -12   2   8  323.02    7.18   0
 -11  -1   9   23.85    3.06   0
 -10  -2   8  752.24    8.64   0
 -10   0   6 1258.69   12.18   0
  -9  -3   7   27.38    3.72   0
  -8  22   2  113.83    4.59   0
  -7  -7   9   42.83    3.13   0
  -7  19   1  501.48    7.26   0
  -6  -8  10  121.25    4.67   0
  -6  -6   6 1265.72    9.98   0
  -5  -9   9  219.52    5.31   0
  -5  25   1  249.00    5.59   0
  -4 -10  10  241.91    5.54   0
  -4  22   0  141.85    4.71   0
  -2 -10   6 1114.04    8.50   0
  -2  26   0    4.03    3.97   0
  -1  21  -1  457.49    5.69   0
   1 -11   5  701.18    7.50   0
   1  25  -1  180.83    4.24   0
   2  20  -2   25.76    3.71   0
   7  13  -3 1262.55    9.21   0
   7  15  -3  314.45    4.80   0
   7  17  -3   44.28    3.74   0
   8 -16   8  298.03    5.97   0
   9  21  -3    9.18    3.60   0
  12   0  -2    2.98    4.15   0
  13 -15   5  148.28    4.04   0
  13  -9   1 1205.44   13.30   0
  14 -14   4  152.10    4.25   0
  15 -15   5  179.29    5.38   0
  17  -9   1  278.47    7.54   0
  19   7  -3  105.50    4.85   0
  21   9  -3   66.63    4.68   0
 -13   7   7  504.27   11.08   0
 -12   2  10   30.71    4.43   0
 -11   1   7   41.33    4.01   0
 -10  -2  10   36.88    4.32   0
  -4  -8   6   49.08    3.03   0
  -1 -11   7  380.69    5.84   0
  -1  23  -1  225.79    5.27   0
   0 -12   8  181.42    4.75   0
   1 -13   9   28.67    4.01   0
   1   3  -1  264.57    8.58   0
   2   8  -2 1000.29   10.01   0
   2  22  -2 1054.69    8.56   0
   4  24  -2    7.67    2.88   0
   5 -15   9  250.07    4.47   0
   6 -14   6  600.02    6.16   0
   6 -12   4 2239.40   12.62   0
   7   9  -3  270.07    5.54   0
   7  19  -3  298.43    4.65   0
   9   7  -3  996.55    9.68   0
   9  23  -3  237.97    5.28   0
  10 -16   8   35.96    4.15   0
  13   5  -3  626.16    8.55   0
  15  -9   1  316.23    7.65   0
  17   5  -3  202.01    6.39   0
  18   0  -2  904.76   14.88   0
 -13   5   9   77.35    5.10   0
 -11   5   5 1144.93   17.03   0
  -9  -3   9   61.68    4.17   0
  -8  24   2   58.45    4.60   0
  -7  -5   7  858.84    8.51   0
  -7  -3   5 1152.60   10.34   0
  -7   1   3  256.74    8.24   0
  -7   9   1   65.90    4.60   0
  -7  21   1  529.89    7.49   0
  -6   2   2 1710.38   28.06   0
  -4  24   0  577.68    7.30   0
  -3  -9   7  203.07    4.94   0
  -3  13  -1 1073.78    9.48   0
  -3  15  -1  703.67    7.31   0
  -3  17  -1  488.40    6.12   0
  -3  19  -1  142.70    4.58   0
   0 -12  10    3.90    3.70   0
   0  14  -2 1094.04    9.24   0
   0  16  -2    0.12    3.27   0
   1  27  -1   84.14    3.46   0
   2 -12   6   81.56    3.30   0
   2 -10   4  377.51    5.61   0
   5  13  -3  307.59    5.36   0
   5  15  -3  872.61    7.73   0
   5  19  -3  261.27    5.17   0
   7 -15   9   49.15    4.10   0
   7 -13   5  365.64    5.75   0
   7  21  -3  430.40    5.53   0
   9 -15   7  359.53    6.30   0
  20 -10   2   11.26    4.42   0
  23  -7   1  122.06    8.26   0
 -12   6   6  123.61    6.89   0
 -12  14   4  335.04   10.91   0
 -12  16   4  107.55    6.45   0
  -8  -4  10  107.00    4.62   0
  -7  -5  11  224.88    5.42   0
  -7  23   1  130.75    4.77   0
  -6  14   0    6.40    3.39   0
  -6  16   0  184.23    5.19   0
  -6  18   0  409.57    6.66   0
  -5  -7   7  406.23    5.55   0
  -5  -5   5  233.39    5.35   0
  -4   6   0  609.03   11.37   0
  -3  11  -1 2066.99   14.37   0
  -3  21  -1  726.67    7.61   0
  -2 -10   8   41.34    3.96   0
  -2 -10  10  196.40    4.99   0
  -1 -11   9  320.40    4.89   0
  -1  25  -1  176.93    4.23   0
   0  18  -2 2066.53   11.31   0
   0  20  -2    3.02    3.38   0
   2  24  -2   28.81    2.78   0
   3 -13   9  187.01    4.92   0
   7  23  -3   97.98    3.40   0
   8 -14   6  187.45    4.11   0
  10 -10   2  503.73    7.16   0
  11   5  -3 1900.65   13.89   0
  16  16  -4   18.03    3.78   0
  19   5  -3  147.81    5.63   0
  21 -11   3  109.04    5.59   0
 -14  12   8   56.78    8.05   0
 -13  15   5  147.02   10.04   0
 -13  17   5  268.93    9.89   0
 -12   4   8    7.38    5.22   0
 -12  18   4   78.42    5.48   0
 -11   1   9   22.90    4.17   0
 -11  15   3  122.15    5.95   0
 -11  17   3   21.02    4.24   0
  -8  -2   6  525.44    7.72   0
  -7  -5   9  317.33    6.17   0
  -6  -6   8  175.68    4.19   0
  -6  -6  10  256.26    5.77   0
  -6  12   0 4151.04   21.16   0
  -6  20   0 1192.46   10.16   0
  -5  -7   9  253.21    5.49   0
  -5  -7  11   64.29    3.53   0
  -4  -8   8  817.72    7.18   0
  -4  -8  10    3.49    4.08   0
  -4  26   0   40.50    4.12   0
  -3  -9   9  102.97    4.62   0
  -1  27  -1   76.88    4.60   0
   0 -10   6 2398.50   12.27   0
   0  -8   4 4867.83   19.47   0
   0  22  -2  112.83    4.54   0
   1 -11   7  469.94    6.31   0
   2 -12   8  889.69    8.06   0
   3 -11   5 1189.21    8.90   0
   3  -5   1 6238.17   32.34   0
   3  15  -3  607.25    7.27   0
   3  17  -3  450.27    6.30   0
   4   4  -2  937.45   11.37   0
   5 -13   7  169.02    4.77   0
   6 -14   8   87.61    3.53   0
   7  -7   1 1323.05   13.84   0
   7   7  -3  268.92    5.97   0
   9 -13   5   13.41    3.69   0
   9 -11   3  124.79    4.01   0
  10 -14   6  306.76    5.80   0
  10   0  -2 4092.59   31.09   0
  12 -10   2  160.42    5.47   0
  12  14  -4  334.40    5.79   0
  12  16  -4  140.19    3.79   0
  12  18  -4   93.25    4.47   0
  12  20  -4   11.10    4.04   0
  13 -15   7  165.46    4.27   0
  14  12  -4   85.86    4.29   0
  14  14  -4  157.45    4.11   0
  14  18  -4  378.35    5.59   0
  14  20  -4    8.87    4.12   0
  16  14  -4  372.29    5.71   0
  16  18  -4  107.50    3.88   0
  18 -10   2   39.76    4.56   0
  18  14  -4  186.81    5.35   0
  18  16  -4    7.14    4.13   0
  20   0  -2    0.52    5.96   0
  23   7  -3   84.97    5.19   0
 -13   7   9  152.89    6.97   0
 -13  19   5  114.93    7.83   0
 -12   4  10  258.90    6.67   0
 -12  20   4   15.06    4.60   0
 -11  13   3 1165.25   16.34   0
 -11  19   3  276.57    7.19   0
 -10   0   8    1.32    3.65   0
 -10   0  10  241.07    6.23   0
 -10  16   2 1330.93   13.72   0
  -9  -1   7  662.54    8.57   0
  -9   1   5 1256.86   13.19   0
  -7  25   1   11.18    4.01   0
  -6  -2   4  348.73    7.20   0
  -3  23  -1  456.76    6.03   0
  -2  -8   6   90.37    4.24   0
  -1   5  -1 4069.13   25.95   0
   0  10  -2 3529.68   17.29   0
   2 -12  10    6.34    2.88   0
   2   6  -2 3337.26   19.26   0
   3  19  -3  434.83    5.58   0
   5 -13   9   39.18    4.31   0
   5   9  -3 1355.80   10.47   0
   5  25  -3  245.27    5.50   0
   6   2  -2 1730.57   17.27   0
   9   5  -3  164.54    5.30   0
  10 -12   4  562.72    7.23   0
  10  14  -4  177.98    4.81   0
  10  18  -4  344.11    5.19   0
  12 -14   6   50.84    3.16   0
  12  12  -4   11.47    2.76   0
  14 -14   6   62.17    4.37   0
  14 -10   2  186.86    5.95   0
  16 -14   6    4.37    4.01   0
  16 -10   2   11.95    3.59   0
  18  -6   0  284.92   11.11   0
  18  12  -4   19.80    3.96   0
  19 -13   5   81.06    4.92   0
  19 -11   3  169.41    6.00   0
  20 -12   4   28.56    4.33   0
  21   5  -3  203.86    6.64   0
  24  -4   0    0.70    8.85   0
  25  -1  -1   24.73   10.41   0
 -12  22   4  203.86    7.71   0
 -11   3   7  713.07    9.77   0
 -11  21   3  275.09    6.97   0
 -10   2   6  213.60    6.22   0
 -10  14   2  268.20    7.77   0
 -10  18   2  103.49    5.02   0
 -10  20   2   13.40    4.04   0
  -6  -4   6   51.62    3.91   0
  -4  -6   6 1452.16   10.54   0
  -3  25  -1   35.42    4.24   0
  -2  -6   4  154.98    4.29   0
  -1  -9   7  314.01    5.70   0
  -1  -9  11   91.03    4.65   0
   0 -10   8    2.98    3.77   0
   0 -10  10  419.16    6.01   0
   1 -11   9  313.92    4.85   0
   1  -9   5  558.96    7.08   0
   1  -7   3  667.11    7.95   0
   5  -9   3 1331.83   11.02   0
   7 -13   7  366.01    5.83   0
   8  14  -4  396.05    6.12   0
   8  16  -4 1075.78    9.14   0
   8  20  -4   37.68    3.98   0
  10 -14   8   95.22    4.69   0
  10  12  -4  669.14    7.03   0
  10  22  -4   99.38    3.46   0
  12 -12   4   11.09    3.75   0
  12  -6   0  912.72   15.16   0
  12  10  -4  439.05    6.65   0
  13 -13   5  234.61    5.66   0
  13 -11   3  451.01    7.33   0
  13   3  -3  463.99    8.39   0
  14  10  -4  791.46    7.95   0
  15 -13   5  166.36    5.01   0
  15   3  -3  520.53    9.03   0
  16  10  -4  545.74    7.02   0
  17 -13   5  131.17    5.12   0
  17 -11   3  303.57    6.74   0
  17   3  -3  272.62    7.75   0
  18 -12   4   21.27    4.02   0
  18  10  -4  268.35    6.08   0
  20  12  -4   23.96    4.40   0
 -13   9   7  349.68   10.46   0
 -12  12   4   10.41    6.90   0
 -11  23   3  107.40    6.35   0
 -10  22   2  143.11    6.06   0
  -9  -1   9  322.10    6.15   0
  -7  -3   7  589.28    7.77   0
  -7  -3  11  122.55    5.21   0
  -6  10   0  423.90    8.02   0
  -6  24   0   96.88    3.65   0
  -5  17  -1 1047.63    9.61   0
  -5  19  -1  245.75    5.54   0
  -3  -7  11   21.85    4.14   0
  -2  14  -2 1703.89   11.53   0
  -2  16  -2  334.13    5.21   0
  -2  18  -2  406.02    5.53   0
  -2  20  -2   25.23    3.52   0
  -1  -9   9  129.49    4.62   0
   0   8  -2    1.40    3.16   0
   0  26  -2  607.98    6.78   0
   4 -12   8   24.59    2.84   0
   4 -12  10   17.11    2.73   0
   5 -11   5  437.69    5.79   0
   6  -8   2 1483.43   12.66   0
   7 -13   9  194.56    5.09   0
   8  12  -4   75.41    4.10   0
   9 -13   7   11.59    3.46   0
  10  10  -4 1232.15   10.23   0
  12 -14   8  130.91    4.00   0
  14 -12   4   73.68    3.50   0
  15 -11   3  558.30    7.32   0
  16 -12   4   39.47    3.16   0
  20  10  -4  147.72    5.52   0
 -11   3   9  318.49    6.85   0
  -9  15   1 1024.40   11.99   0
  -9  17   1  898.96   10.26   0
  -9  19   1  102.98    4.71   0
  -8  -2   8  281.64    5.17   0
  -7  -3   9  261.33    5.86   0
  -6  -4  10    4.72    3.99   0
  -6  26   0  149.17    5.09   0
  -5  -5  11   34.14    3.19   0
  -4  -6  10  308.38    5.87   0
  -3  -7   7  536.21    6.30   0
  -3  -7   9  508.63    6.97   0
  -2  -8  10   36.18    2.98   0
  -2  12  -2  281.69    5.69   0
  -2  22  -2  932.44    8.01   0
  -1  -5   3 2318.77   15.75   0
   1  15  -3  705.85    7.20   0
   1  17  -3  471.09    5.86   0
   5   7  -3 2567.84   15.34   0
   6 -12  10   18.98    4.05   0
   6  16  -4   56.59    3.22   0
   6  18  -4  221.93    4.56   0
   6  20  -4  642.65    6.64   0
   6  22  -4   50.07    4.03   0
   7   5  -3 4022.45   21.07   0
   8 -12   6  863.45    8.12   0
   8  24  -4  189.50    4.44   0
   9 -13   9   59.20    4.25   0
  11   3  -3 1306.97   13.42   0
  14  -6   0 1023.12   16.60   0
  14   8  -4   74.49    3.60   0
  16   8  -4    7.67    2.57   0
  18   8  -4   10.57    4.24   0
  19   3  -3  218.58    7.04   0
  21  -7   1   70.68    6.41   0
  23   5  -3   43.48    4.87   0
 -13   9   9   97.74    6.66   0
 -12   6   8  310.05    8.46   0
 -10   2  10   40.28    4.49   0
 -10  12   2  154.87    6.86   0
 -10  24   2  172.76    5.77   0
  -9  21   1   25.93    4.03   0
  -7  -1   5  334.93    6.89   0
  -6  -4   8 1101.84    8.93   0
  -5  -5   9  175.43    5.00   0
  -5  13  -1   90.28    4.23   0
  -5  23  -1  116.16    4.79   0
  -4  -6   8   46.60    2.81   0
  -2  24  -2   25.07    2.84   0
  -1  -7   5 1129.51    9.28   0
   1  -9  11   91.54    4.69   0
   1  13  -3 1202.34    9.35   0
   2  -8   4   38.78    3.72   0
   3   9  -3  921.05    8.88   0
   6 -12   8  562.71    6.28   0
   6  12  -4 2302.00   12.87   0
   6  24  -4   71.43    4.41   0
   7 -11   5  888.26    8.22   0
   8  10  -4  680.77    7.58   0
   9  -7   1 1009.81   12.44   0
  11 -13   7  272.77    4.96   0
  13 -13   7   22.79    4.14   0
 -11  11   3 1009.43   20.11   0
 -10   2   8  752.63    9.42   0
  -9  13   1   28.31    4.00   0
  -9  23   1  184.75    4.80   0
  -8   2   4  929.86   13.52   0
  -8  18   0    2.26    3.63   0
  -7   7   1 1241.45   18.73   0
  -5  -3   5  282.52    6.05   0
  -5  25  -1  270.64    6.05   0
  -3   7  -1 1288.96   13.61   0
  -2  26  -2   83.96    3.73   0
  -1  -7  11  110.56    5.01   0
   0  -8   6    1.65    2.50   0
   0  -4   2    6.99    2.65   0
   1  -9   9  128.86    4.75   0
   1  11  -3  732.23    8.14   0
   1  25  -3  201.76    4.39   0
   3  -9   5  868.24    8.34   0
   4  20  -4   45.59    3.02   0
   4  22  -4   74.55    4.38   0
   5 -11   7  215.47    4.41   0
   5 -11   9  170.11    5.01   0
   6  -4   0 2554.53   28.37   0
   7  -9   3  247.75    5.01   0
   8 -12   8   16.89    3.81   0
   8  -8   2    4.72    3.58   0
  10 -12   6   62.51    3.30   0
  10   8  -4   18.56    3.01   0
  13  19  -5  128.84    5.05   0
  15  15  -5  171.51    5.40   0
  15  17  -5  114.88    5.20   0
  20   8  -4   25.08    4.29   0
  22  -8   2  290.34    7.89   0
  22   0  -2  440.82   14.20   0
 -12   8   6    6.39    6.17   0
  -9   1   7  639.15    8.89   0
  -9   1   9  320.38    6.40   0
  -9  25   1  231.98    6.06   0
  -8  16   0 1252.40   11.58   0
  -8  20   0  213.06    4.90   0
  -8  22   0  386.63    6.92   0
  -7  -1  11   48.27    4.63   0
  -4  18  -2 1181.52    9.75   0
  -4  20  -2  195.85    4.93   0
  -3  -5  11   90.12    4.90   0
  -2  10  -2 2767.22   15.81   0
  -1  17  -3  457.94    6.40   0
  -1  19  -3  132.56    4.66   0
  -1  21  -3  340.46    5.82   0
   0  -8   8  977.30    8.61   0
   0  -8  10    1.95    2.67   0
   4  14  -4  157.72    3.94   0
   4  24  -4  310.69    5.82   0
   6  10  -4  725.42    7.87   0
   8   0  -2    1.93    4.19   0
   9 -11   5  245.49    4.69   0
   9   3  -3   77.57    4.78   0
  10 -12   8  201.04    5.12   0
  11  17  -5   72.03    3.39   0
  11  19  -5  135.70    4.10   0
  11  21  -5  165.38    4.21   0
  12 -12   6  612.07    6.84   0
  13  15  -5  149.57    4.18   0
  14 -12   6   29.33    4.09   0
  14   6  -4  804.35    9.90   0
  16 -12   6  478.44    7.23   0
  16   6  -4  823.45    9.98   0
  17  15  -5   63.48    3.52   0
  18 -12   6   26.94    3.21   0
  22   8  -4   12.37    5.26   0
 -11   5   7  563.36    9.78   0
 -11   5   9  171.30    5.89   0
 -10   6   4  987.35   20.19   0
  -8   0  10   -1.53    2.77   0
  -8  14   0  658.89    8.99   0
  -8  24   0  171.75    5.40   0
  -6  -2   6 1326.82   11.33   0
  -5  -3  11   73.00    3.66   0
  -4   0   2    5.82    3.79   0
  -4  22  -2  233.35    4.78   0
  -4  24  -2    9.18    3.87   0
  -2  -6   6 1930.03   11.66   0
  -1  -7   9  299.46    5.77   0
  -1  23  -3  121.18    3.84   0
   0  -6   4   -0.27    3.27   0
   0   6  -2 8569.03   32.08   0
   2   4  -2   80.16    4.23   0
   2  18  -4   84.83    4.23   0
   3   7  -3 1427.87   12.20   0
   4 -10   8  284.49    4.75   0
   7 -11   7  287.12    4.95   0
   8   8  -4 1424.61   10.82   0
   9  15  -5  276.61    5.44   0
   9  17  -5  493.98    6.10   0
   9  19  -5  114.44    3.77   0
   9  21  -5   11.91    2.80   0
  11  -7   1  540.78    9.63   0
  11  13  -5  618.99    7.44   0
  12 -12   8    2.71    4.05   0
  12   6  -4 1728.48   13.41   0
  13  13  -5  217.88    4.74   0
  17  13  -5  118.39    4.08   0
  18   6  -4  446.27    8.05   0
  19 -11   5   34.48    4.39   0
  19  -7   1  447.59    9.69   0
  19  13  -5   76.42    4.88   0
  20 -10   4  154.73    5.80   0
  21  -9   3   76.79    5.09   0
 -11   7   5  380.22   11.64   0
 -10   4   6   49.89    5.38   0
 -10   4  10    9.00    4.21   0
  -9   3   5 1058.01   13.22   0
  -8   0   8  802.30    8.34   0
  -7  -1   9  179.43    5.43   0
  -7  21  -1  504.53    7.41   0
  -6  -2  10  198.63    4.60   0
  -4  -4   6  347.12    5.61   0
  -4  26  -2  256.70    5.92   0
  -3  -5   7 1179.39    9.73   0
  -3  -5   9  272.33    5.73   0
   1  -7   5 1152.72    9.83   0
   1  -7  11  110.12    4.81   0
   2  -8  10   34.26    4.29   0
   2  16  -4   55.53    3.19   0
   2  22  -4    5.26    2.90   0
   2  24  -4   35.87    4.27   0
   4  -6   2 1325.05   12.77   0
   4   2  -2 4390.73   28.87   0
   5  -5   1 2166.40   19.51   0
   6 -10   6  787.12    7.30   0
   7  17  -5   21.47    3.86   0
   7  19  -5  223.14    5.27   0
   7  21  -5  262.79    5.64   0
   7  23  -5  140.00    5.09   0
   9 -11   7   55.35    4.13   0
   9 -11   9   93.27    4.56   0
  10  -8   2 2653.97   17.29   0
  10   6  -4 1021.17   10.36   0
  13 -11   5  342.82    5.50   0
  15 -11   5  237.75    5.87   0
  15  11  -5  213.25    5.66   0
  17 -11   5  286.97    5.43   0
  17  11  -5  302.83    6.41   0
  20  -8   2   17.84    4.63   0
  20   6  -4  291.76    7.37   0
 -13  11   7  153.01    8.43   0
 -12   8   8  166.36    7.42   0
  -9  11   1  574.51   10.77   0
  -7  17  -1   68.44    3.49   0
  -7  23  -1  116.85    4.88   0
  -7  25  -1   16.36    4.08   0
  -6  -2   8  213.39    5.41   0
  -6   0   4    1.36    3.53   0
  -5  -3   9  181.10    4.57   0
  -4  -4   8   27.54    3.89   0
   2  -8   6   84.87    3.36   0
   2  14  -4  108.59    3.87   0
   6 -10   8  299.82    4.89   0
   7  15  -5  291.13    5.82   0
   9  13  -5   19.78    2.76   0
  11 -11   7  558.07    7.28   0
  11 -11   9  118.46    4.73   0
  11  11  -5  420.53    6.67   0
  12 -10   4  452.40    6.88   0
  13  -7   1  779.66   11.36   0
  14 -10   4  889.32    9.23   0
  15  -7   1  391.36    9.02   0
  16 -10   4  600.05    8.19   0
  17  -7   1  546.88   10.03   0
  18 -10   4  281.15    6.30   0
  18  -8   2  742.34   11.15   0
  19  -9   3  179.32    6.15   0
  19  11  -5   34.25    4.69   0
 -10   4   8  332.22    7.22   0
  -7   1  11   52.92    4.38   0
  -7  15  -1  168.73    5.31   0
  -5  -1  11  226.65    5.46   0
  -4  12  -2  481.32    6.76   0
  -3  -3  11  155.95    5.54   0
  -3  19  -3  428.79    5.81   0
  -3  21  -3  481.54    6.21   0
  -2   8  -2 1024.42   10.58   0
   0  -6  10  321.45    6.06   0
   0  18  -4    4.20    3.88   0
   0  20  -4   95.03    4.50   0
   0  22  -4   -2.92    3.82   0
   1  -7   9  308.52    5.78   0
   1  -5   3 2435.04   16.26   0
   2  -8   8   34.60    3.26   0
   5  -9   9  221.96    5.48   0
   5  17  -5  475.60    6.67   0
   5  19  -5  272.30    4.97   0
   5  21  -5   20.34    2.90   0
   5  23  -5  177.57    4.24   0
   7   3  -3 1219.24   13.17   0
   7  13  -5  347.99    6.15   0
   8 -10   8  192.79    5.21   0
   9  11  -5  244.88    5.54   0
  12  -8   2   20.38    3.95   0
  13 -11   7  150.13    4.17   0
  13  -9   3  438.74    7.65   0
  15 -11   7  134.81    5.15   0
  15  -9   3   70.97    4.63   0
  15   1  -3  430.60   10.25   0
  15   9  -5  249.74    6.03   0
  16  -8   2   44.00    5.25   0
  17 -11   7   51.50    3.55   0
  17  -9   3  304.32    6.75   0
  23   3  -3   75.23    6.60   0
 -12  20   2  542.54   10.12   0
 -10  10   2  490.24   12.83   0
  -9   3   9   56.63    4.60   0
  -8   2  10  155.06    5.44   0
  -6  18  -2  229.34    5.55   0
  -6  20  -2   54.90    4.11   0
  -6  22  -2  534.00    7.46   0
  -6  24  -2  128.18    5.02   0
  -3  15  -3  598.14    7.36   0
  -2  -4  10   14.82    3.93   0
  -1  -5   5  958.24    9.57   0
   0  -6   6 1120.17    9.54   0
   0  16  -4 2046.72   12.20   0
   0  24  -4  545.60    6.34   0
   1  -7   7  724.25    7.36   0
   2  12  -4 2247.35   12.67   0
   3  -7  11   21.91    3.14   0
   4  -8  10    4.16    3.01   0
   5  -7   3 2619.13   15.96   0
   6  -8   4  104.44    4.42   0
   7  -9   5   75.83    3.42   0
   8   6  -4 1194.89   10.63   0
  10 -10   6   73.60    4.38   0
  12  18  -6   76.86    4.95   0
  13   1  -3 1234.46   15.32   0
  13   9  -5  521.89    6.93   0
  14  -8   2 1552.01   13.93   0
  14   4  -4  430.56    7.99   0
  16   4  -4   71.42    5.64   0
  17   1  -3  602.48   11.94   0
  17   9  -5  113.23    5.05   0
  22   6  -4   80.26    5.34   0
 -13  21   3   45.91    5.93   0
 -12  18   2  130.49    6.81   0
 -12  22   2   19.93    4.56   0
 -11   7   9  123.63    5.73   0
 -11  19   1  288.58    7.08   0
 -11  21   1  319.52    7.23   0
 -11  23   1  207.65    6.32   0
  -9   3   7   29.70    4.23   0
  -7  13  -1 1953.33   14.28   0
  -6   0  10  112.86    4.79   0
  -6  16  -2  561.54    7.59   0
  -4  -2  10  320.45    6.10   0
   0  -6   8   -0.93    2.71   0
   0  14  -4    3.94    3.49   0
   1  -5  11  109.65    5.03   0
   2  -6   4  169.50    4.96   0
   3  17  -5   56.09    4.10   0
   3  19  -5  328.05    5.16   0
   3  21  -5  381.05    5.58   0
   3  23  -5  164.61    4.25   0
   4  -8   6   43.46    3.17   0
   5  -7  11   57.58    4.69   0
   5  13  -5  165.01    4.89   0
   6  -8  10  129.24    4.97   0
   7  -9   7  265.17    5.76   0
   7  -9   9   55.69    3.19   0
   7  11  -5  810.87    8.28   0
  10 -10   8  206.96    4.51   0
  10  18  -6   39.58    4.47   0
  10  20  -6   39.94    3.20   0
  11   9  -5   94.18    3.64   0
  12 -10   6   46.21    4.13   0
  12   4  -4    1.91    4.10   0
  12  16  -6   22.52    4.41   0
  14 -10   6   44.08    4.48   0
  14  16  -6  438.40    6.15   0
  16 -10   6   51.49    4.38   0
  18 -10   6   33.07    4.16   0
  18   4  -4   47.27    5.72   0
  19   9  -5   67.47    3.83   0
  21  -9   5  100.00    5.34   0
  24  -6   2   51.50    6.23   0
 -13  19   3   68.65    6.13   0
 -11  17   1   37.31    4.29   0
 -10  20   0  193.42    5.81   0
 -10  22   0   64.13    4.62   0
 -10  24   0   10.70    4.27   0
  -8   2   6  532.51    8.68   0
  -8   2   8  281.04    6.50   0
  -7   1   9  181.54    5.63   0
  -5  -1   5 1312.98   12.20   0
  -5  -1   9  320.33    6.16   0
  -4   4   0    9.26    3.93   0
  -4  10  -2 2985.14   17.51   0
  -3  -3   9  288.44    5.96   0
  -3   1   1 1970.35   40.80   0
  -3  13  -3  954.76    9.07   0
  -2  -4   6   13.17    3.64   0
  -2  -4   8 1144.51    9.54   0
  -2  20  -4 1108.86    9.23   0
  -2  22  -4    5.94    3.78   0
  -1   3  -1  266.79    8.64   0
   1   7  -3  733.63    8.61   0
   2  -6  10  372.67    6.22   0
   2  10  -4  389.66    6.38   0
   3  -7   5 1036.03    9.15   0
   3   5  -3 2199.10   15.80   0
   3  15  -5  515.02    6.80   0
   4   8  -4 3651.61   17.40   0
   8  18  -6  240.29    5.60   0
   8  20  -6  260.16    5.79   0
   9  -9   5  624.93    6.90   0
   9   9  -5  590.53    7.63   0
  11   1  -3  246.31    7.44   0
  14  14  -6   62.42    4.40   0
  16  14  -6    4.99    4.22   0
  21   9  -5   95.29    5.85   0
  22  -8   4   11.62    5.35   0
 -12  16   2   32.78    5.67   0
 -11   7   7  113.46    6.06   0
 -10  18   0  820.56    9.17   0
  -9  21  -1   30.25    4.35   0
  -9  23  -1  194.71    5.81   0
  -7   1   7  241.06    6.25   0
  -7   3   3 1291.55   19.83   0
  -7   3  11  117.04    4.23   0
  -6   0   8    1.91    3.88   0
  -5   1  11  232.90    5.82   0
  -5  21  -3   33.10    4.21   0
  -5  23  -3  230.17    5.93   0
  -4  -2   8   46.54    4.29   0
  -3  -3   7  649.79    7.62   0
  -3  -1  11  133.86    5.50   0
  -2  18  -4   84.42    4.35   0
  -2  24  -4   36.75    2.97   0
  -1  -3  11   84.78    3.85   0
  -1   9  -3  820.38    8.78   0
   0  12  -4  288.09    5.72   0
   1  19  -5  185.56    5.00   0
   1  21  -5  106.53    4.82   0
   1  23  -5  145.68    4.85   0
   2  -4   2   87.74    5.28   0
   3  -7   7  549.23    6.47   0
   6  -8   6  414.57    6.39   0
   6  -8   8    2.44    3.90   0
   6   6  -4  934.19    9.65   0
   6  20  -6   22.47    4.36   0
   8  -8  10    2.66    2.85   0
   9  -9   7  579.00    7.01   0
  10   4  -4  649.79    9.25   0
  10  14  -6  275.35    5.98   0
  11  -9   5   78.80    4.37   0
  11  -9   9   56.63    4.34   0
  15   7  -5   79.68    4.68   0
  17   7  -5  152.14    5.84   0
  19  -9   5   78.58    4.98   0
  20   4  -4   30.58    6.06   0
  22  -4   0  131.82    8.79   0
  23  -7   3   82.29    5.64   0
  23  -5   1   46.67    6.28   0
 -13  17   3  394.43   10.81   0
 -12  10   8  203.98    7.79   0
 -10  16   0   63.42    4.69   0
  -9  19  -1  104.42    5.02   0
  -8  10   0  805.65   11.54   0
  -5  -1   7  875.02    9.41   0
  -5  17  -3  914.88    8.95   0
  -2  16  -4   59.90    4.16   0
   0  -4  10    4.37    3.07   0
   1  -5   9  325.26    6.11   0
   2  -6   6 2027.12   12.57   0
   2  -6   8  134.61    4.85   0
   3  -5  11   91.36    3.65   0
   3  13  -5 1184.04    9.91   0
   5   3  -3 1039.11   12.54   0
   5  11  -5  422.60    5.95   0
   7  -5   1 3304.63   24.24   0
   7   9  -5   93.67    4.16   0
   8  14  -6  173.87    5.14   0
  10  -8  10  185.91    4.49   0
  11  -9   7   40.08    4.41   0
  11   7  -5  402.91    7.23   0
  12  12  -6  607.01    7.78   0
  13  -9   5  559.37    7.62   0
  13  -9   9  103.23    4.21   0
  14  12  -6   22.28    3.18   0
  15  -9   5  259.86    6.07   0
  16  12  -6  421.35    6.49   0
  17  -9   5  102.97    5.00   0
  18  12  -6   34.38    4.56   0
  19   7  -5  308.84    7.19   0
  20  -8   4   25.89    4.42   0
 -14  20   4    7.98    6.94   0
 -13  13   7   21.47    7.66   0
 -11   9   9   58.86    6.10   0
 -11  15   1  270.88    7.34   0
 -10   6   8  211.81    6.62   0
  -9  17  -1  861.59    9.72   0
  -8  22  -2  106.06    4.96   0
  -6   2  10  204.68    5.61   0
  -3  11  -3 1548.91   11.82   0
  -2  -2  10  380.40    6.48   0
   0  -4   4  149.60    5.10   0
   0   4  -2    3.57    3.86   0
   1  15  -5  775.87    8.11   0
   4  20  -6   30.28    4.31   0
   5  -7   5 1326.74   10.17   0
   5  -7   7  420.70    6.61   0
   6  16  -6  422.19    5.81   0
   8  -8   6   31.05    3.98   0
   8  -8   8  541.30    6.30   0
   8  -4   0    5.41    4.38   0
  13  -9   7  356.47    5.63   0
  15  -9   7   60.15    4.70   0
  17  -9   7  147.93    4.24   0
  21  -7   3   83.42    5.20   0
  22  -6   2   68.51    6.46   0
 -10   6   6  329.50    8.39   0
  -8  18  -2  410.96    6.94   0
  -7   5  11  226.70    6.16   0
  -6  12  -2    5.87    3.44   0
  -5   7  -1 2582.84   20.19   0
  -5  15  -3  859.60    8.18   0
  -4   0  10    3.13    3.06   0
  -4  20  -4   43.65    4.36   0
  -4  22  -4   79.35    4.88   0
  -4  24  -4  306.78    6.34   0
  -2  14  -4  106.90    3.66   0
  -1  21  -5  109.86    4.83   0
  -1  23  -5  142.51    4.10   0
   0  -4   8   69.28    4.51   0
   0  10  -4    2.43    3.52   0
   1  -5   7  472.70    6.13   0
   1  -3  11   84.80    3.95   0
   2   8  -4   35.34    3.98   0
   4  -6   4  101.43    3.93   0
   4  18  -6  487.44    6.30   0
   5  -5  11   33.20    3.22   0
   6  -6  10  249.49    5.70   0
   7  -7   9   43.59    3.29   0
   8   4  -4   70.92    4.61   0
   8  12  -6  851.28    8.50   0
   9  -7   3  935.91   10.07   0
   9   1  -3 3057.07   23.60   0
  10  -8   8   34.57    4.32   0
  12  -8   4  215.28    5.76   0
  16  -8   4   16.35    4.14   0
  16  10  -6   48.98    4.56   0
  18  -8   4   15.06    4.20   0
  20  -8   6    4.32    4.25   0
  21   1  -3   25.07    6.75   0
  21   7  -5   30.78    5.02   0
  22   4  -4   96.99    6.94   0
 -10  14   0  620.15    9.64   0
  -9   9   1 1924.15   21.90   0
  -9  15  -1  955.89   10.70   0
  -7   3   9  267.93    6.55   0
  -7  23  -3  102.60    5.11   0
  -5   1   3 3252.59   26.01   0
  -5   3  11   71.45    4.96   0
  -4   8  -2   93.28    5.25   0
  -4  18  -4   61.20    4.30   0
  -1  -1  11  106.28    5.37   0
   1  13  -5  466.38    6.99   0
   2  -4  10   13.13    3.08   0
   2  20  -6    8.13    4.30   0
   3  11  -5 1085.37    9.09   0
   4  -6   8   49.90    3.22   0
   4   6  -4   82.20    3.82   0
   4  16  -6    5.98    2.85   0
   5   9  -5 1204.35    9.75   0
   7  -7   5  462.64    6.76   0
   9  19  -7   34.80    4.48   0
  10  -8   6  959.55    8.56   0
  12  -8   8  167.92    4.64   0
  12  10  -6   55.97    3.50   0
  14  -8   4   75.15    3.70   0
  14  -8   8   10.06    4.57   0
  16  -8   8   23.06    4.69   0
  18  -8   6  465.92    7.48   0
  18  10  -6   32.39    4.93   0
  19  -7   3  126.88    5.85   0
  21  -5   1  322.99    9.60   0
  25  -1  -1   25.84   10.95   0
 -14  18   4  412.88   14.21   0
 -12  14   2  250.60    9.25   0
  -9   5   5  337.91    8.64   0
  -9   5   7   79.68    5.13   0
  -8   4   4   70.04    5.55   0
  -8   4   8   70.64    4.90   0
  -8  16  -2   26.80    4.00   0
  -7  19  -3  289.00    6.15   0
  -7  21  -3  443.03    6.30   0
  -7  25  -3   12.26    3.17   0
  -5   1   9  319.59    5.70   0
  -5  13  -3  303.38    5.95   0
  -3   1  11  128.07    4.22   0
  -2  -2   4  275.56    6.93   0
  -2  -2   8   35.47    4.34   0
  -2  12  -4 2440.19   14.12   0
  -1   7  -3  746.79    9.28   0
   0  -2  10  386.05    6.75   0
   2   2  -2 2276.75   21.60   0
   2  18  -6  220.00    5.65   0
   3  -3   1 8537.14   45.25   0
   3  -3  11  160.15    5.40   0
   4  -6   6 1449.69   10.55   0
   4  14  -6  604.48    7.59   0
   6  12  -6   95.96    4.87   0
   7  -7   7  132.42    4.03   0
   7   7  -5  420.18    6.81   0
   7  19  -7  150.53    5.30   0
  10  -6  10  111.31    5.07   0
  10  10  -6   66.99    3.50   0
  11  -7   3  535.48    8.10   0
  12  -8   6    7.81    2.64   0
  13  -7   9  154.59    5.61   0
  13   5  -5  486.52    8.26   0
  13  15  -7  148.84    4.41   0
  14  -8   6  723.07    8.51   0
  15   5  -5  262.35    6.65   0
  16  -8   6   53.75    4.76   0
  17  -7   3  468.10    8.07   0
  19  -3  -1  223.41   13.63   0
  20  -6   2   41.40    5.18   0
 -13  15   3  506.58   14.40   0
 -12  22   0  334.36    7.58   0
 -11  13   1 1046.11   14.37   0
  -6   2   8  221.61    5.93   0
  -4   0   8 1787.51   12.47   0
  -3   9  -3  908.23    9.91   0
  -3  23  -5  167.10    4.65   0
   0  22  -6  178.61    5.45   0
   1  -3   9  271.17    6.08   0
   2  16  -6    3.97    4.00   0
   4  -4  10  133.41    4.17   0
   5  -5   9  184.56    5.33   0
   5  21  -7   22.42    4.47   0
   6  -6   4  933.44    9.80   0
   6  -6   8  178.02    4.38   0
   6   4  -4 3903.81   21.29   0
   7  17  -7   23.28    4.45   0
   8  10  -6  898.36    8.98   0
   9  -7   5  562.00    7.57   0
   9  -7   7  869.86    8.94   0
   9  -5   1  684.68   11.36   0
  10  -6   2  903.09   11.20   0
  11   5  -5 1134.16   11.58   0
  13  -7   3 1180.01   11.57   0
  14   2  -4  741.08   11.48   0
  15  -7   3  222.32    6.26   0
  15  13  -7  106.50    5.38   0
  16   2  -4  482.89   10.48   0
  17   5  -5  230.84    6.84   0
  20  -4   0   26.88    7.24   0
  21  -7   5   32.40    3.76   0
 -13  21   1   99.34    5.67   0
 -13  23   1   65.36    5.56   0
 -12  12   8    2.41    4.62   0
 -12  20   0    5.49    4.33   0
 -11   9   7   40.50    5.23   0
 -11  11   9  121.72    6.67   0
 -11  23  -1  215.08    6.47   0
 -10   8   8   34.68    6.26   0
  -9  13  -1   21.89    4.05   0
  -8   4   6  962.80   11.85   0
  -8  14  -2  179.73    5.64   0
  -7   3   7  613.22    9.06   0
  -7   9  -1   67.90    4.85   0
  -7  17  -3   41.65    3.29   0
  -6   4  10    4.19    4.35   0
  -6  10  -2  552.01    8.34   0
  -6  20  -4  619.31    7.97   0
  -6  22  -4   45.18    4.38   0
  -4   0   4 6151.96   30.03   0
  -4   2  10  312.67    6.59   0
  -4  14  -4  150.19    4.92   0
  -3  19  -5  330.90    5.29   0
  -2  -2   6 1035.89    9.56   0
  -2   0  10  101.86    3.94   0
   0  -2   2 5795.39   33.96   0
   0  20  -6    2.46    2.89   0
   1  -1  11  102.59    4.08   0
   1  11  -5  833.92    8.58   0
   2  -4   8 1163.36    9.18   0
   3   9  -5  770.62    7.98   0
   5  19  -7   87.41    4.97   0
   6  -6   6 1234.45   10.18   0
  11  -7   7  103.73    4.74   0
  11  13  -7  262.92    6.13   0
  12   2  -4  638.15   10.43   0
  12   8  -6    9.02    4.11   0
  13  13  -7   21.97    3.26   0
  14   8  -6  592.01    7.76   0
  16   8  -6   52.50    4.77   0
  17  -7   7  174.87    5.60   0
  18  -6   2   20.41    4.43   0
  18   8  -6  432.36    8.34   0
  19   5  -5   56.98    5.40   0
  22  -6   4   95.19    5.57   0
 -11  19  -1  273.82    6.89   0
 -10  22  -2  142.37    5.53   0
 -10  24  -2  176.06    4.92   0
  -7   3   5 1117.36   13.30   0
  -6   2   4  378.77    8.72   0
  -6  18  -4  228.84    5.80   0
  -5   1   7  919.38    9.36   0
  -5  11  -3  415.06    6.94   0
  -4   0   6    5.50    3.66   0
  -3  -1   5 1106.50   11.17   0
  -3  17  -5   59.85    4.68   0
  -2  10  -4  397.11    6.90   0
  -1  -1   9  332.45    6.47   0
  -1   1  11  105.19    5.45   0
   0   8  -4 5934.51   22.73   0
   0  18  -6  881.84    8.12   0
   1  -3   3 1243.40   13.14   0
   2  -4   4 5057.95   22.11   0
   2   6  -4  159.47    5.48   0
   2  14  -6  803.37    8.29   0
   3  21  -7  163.76    5.44   0
   4  -4   2  890.18   12.12   0
   4  12  -6   65.33    3.27   0
   5  -5   3  111.71    4.54   0
   5   7  -5 1273.76   10.89   0
   5  17  -7  408.08    6.59   0
   6  -4  10    6.79    3.17   0
   6  10  -6  864.49    8.64   0
   7  -5   9  324.92    5.39   0
   7  -3  11  136.45    5.26   0
   7   1  -3  242.73    7.50   0
   7  15  -7   34.29    3.35   0
   9   5  -5  365.60    7.08   0
   9  13  -7    3.30    4.33   0
  10  -6   8  228.69    5.62   0
  10   8  -6  903.19    9.52   0
  11  -7   5  380.13    6.00   0
  12  -6   2  524.47    9.10   0
  13  -7   5  309.63    6.52   0
  15  -7   5  104.66    5.01   0
  15  -7   7   99.00    3.94   0
  16  -6   2   15.00    4.53   0
  19  -5   1  119.07    6.54   0
 -14  22   2   49.89    5.65   0
 -13  19   1  216.84    7.28   0
 -12  18   0  295.56    7.34   0
 -11   9   5   83.39    7.31   0
 -10  12   0  633.83   10.26   0
 -10  20  -2   15.40    4.41   0
  -9  23  -3  209.55    6.03   0
  -7  15  -3  309.79    5.62   0
  -6   2   6 1310.40   12.06   0
  -5   1   5 1325.02   13.21   0
  -5  23  -5  175.15    5.76   0
  -3   1   9  187.79    5.50   0
  -3   3  11  156.95    4.54   0
  -2  22  -6  383.31    6.68   0
   0  -2   8   -3.04    4.15   0
   0  16  -6    1.57    4.14   0
   3  -3   9  290.71    6.14   0
   3  19  -7  186.73    4.61   0
   4  -4   8   30.61    4.31   0
   5  -5   7  277.32    5.28   0
   5  15  -7  288.13    6.13   0
   8  -6   4 1233.72   10.94   0
   8  -6   6  383.59    6.53   0
   8  -4  10  108.66    5.22   0
  10  -4   0 2558.75   27.19   0
  10   2  -4 1571.38   15.48   0
  11  -5   1 1927.24   18.59   0
  14  -6   2  100.93    5.40   0
  14  -6   8  203.40    5.98   0
  15  11  -7  119.54    5.56   0
  16  -6   8  187.46    6.14   0
  17  11  -7   52.13    5.02   0
  20  -6   4  320.03    7.20   0
  20   8  -6    3.98    4.52   0
  21   5  -5  165.58    7.94   0
  23  -5   3   57.16    5.50   0
  25  -3   1   74.87    7.39   0
 -14  20   2   23.89    6.06   0
 -11  17  -1   27.34    4.16   0
 -10  18  -2  125.29    5.36   0
  -9  21  -3    8.02    3.92   0
  -8   8   0 2237.25   21.61   0
  -8   8  10    6.22    3.35   0
  -6  16  -4   61.36    4.44   0
  -5  21  -5   19.66    3.18   0
  -4  12  -4  259.46    5.56   0
  -2  20  -6    6.70    3.13   0
   0   0  10    1.63    4.33   0
   1  21  -7  175.19    5.54   0
   2  12  -6   70.87    4.54   0
   3  17  -7  163.11    5.41   0
   4  -2  10  329.19    6.22   0
   5  -5   5  219.34    5.03   0
   7  13  -7  374.21    5.94   0
   8   8  -6   28.78    3.10   0
  10  -4  10    9.85    4.68   0
  11  11  -7  497.51    6.96   0
  13  -5   9   82.73    4.91   0
  17  -5   1  299.23    8.34   0
  18  -4   0   92.75    7.36   0
  24  -4   2  167.10    7.05   0
 -13  15   7  150.94    9.13   0
  -9   9   9  256.27    7.79   0
  -9  19  -3  169.95    5.79   0
  -8   6   8  587.05    8.98   0
  -8  12  -2 1414.49   12.58   0
  -8  22  -4  308.08    6.60   0
  -8  24  -4  189.16    5.93   0
  -6   6  10  261.42    6.49   0
  -5  19  -5  275.78    5.34   0
  -2   0   8   -1.41    3.91   0
  -2   2  10  370.13    6.85   0
   0  14  -6  418.71    6.58   0
   1  -3   5 2052.49   13.79   0
   1  -1   9  339.33    6.12   0
   1   1  11  103.55    4.27   0
   1   9  -5  486.50    6.51   0
   1  19  -7   53.03    4.77   0
   3   7  -5 1068.81   10.19   0
   4   4  -4  120.22    4.70   0
   5  13  -7  142.56    5.07   0
   7  -5   7  940.98    8.46   0
   7   5  -5 1613.27   12.53   0
   9  11  -7   61.75    3.65   0
  10  -6   4 1008.14    9.57   0
  10  -6   6  327.04    5.43   0
  10  16  -8   45.01    4.87   0
  11  -3  -1 1904.30   38.84   0
  14   6  -6   81.01    4.92   0
  15  -5   1  395.55    8.91   0
  16  -6   6   23.01    4.75   0
  18  -6   4  510.43    8.31   0
  18  -6   6   23.52    3.30   0
  20   2  -4  302.52   10.17   0
 -13  17   1  311.13    8.32   0
 -12  14   8  126.70    7.78   0
 -12  16   0   49.00    4.54   0
 -10  16  -2 1335.75   12.08   0
  -9   7   7  835.94   11.28   0
  -9  11  -1  621.51    9.75   0
  -8  20  -4   37.89    4.52   0
  -6  14  -4  328.13    6.15   0
  -4   2   8   40.47    4.42   0
  -4   4  10  133.15    4.32   0
  -4   6  -2 1193.94   13.34   0
  -4  22  -6   84.67    5.32   0
  -3   7  -3 1378.04   12.82   0
  -3  13  -5 1221.45   10.50   0
  -2  16  -6    6.71    3.99   0
  -1  -1   7  731.16    7.92   0
   0  -2   6 1998.91   12.99   0
   2  -2   8   36.24    4.51   0
   3  -3   7  656.75    8.14   0
   3  15  -7  127.79    3.95   0
   4  -4   4  111.98    5.27   0
   6   8  -6  383.34    5.95   0
   7  -5   5 1692.62   12.24   0
   7  11  -7  265.83    6.16   0
   8   2  -4  835.78   11.37   0
   8  16  -8  299.87    6.64   0
  12  -6   4 1559.85   11.95   0
  12  14  -8  121.71    5.40   0
  13   9  -7  346.81    7.00   0
  14  -6   4  816.66    9.61   0
  14  -6   6   86.20    3.89   0
  15   9  -7   56.19    4.89   0
  16  -6   4  855.35    9.85   0
  16   6  -6   18.51    4.57   0
  17  -3  -1  531.15   17.15   0
  19  -5   7  105.48    5.34   0
  21  -5   3  215.85    6.73   0
 -14  18   2   36.41    6.52   0
 -12  12   6  672.45   15.09   0
 -10  10   8  223.35    7.35   0
  -8  18  -4  188.91    5.92   0
  -7  23  -5  136.20    5.47   0
  -4  20  -6   36.14    4.61   0
  -2   8  -4   36.01    4.19   0
  -1   1   9  345.80    6.54   0
  -1  21  -7  172.01    4.63   0
   0  -2   4    0.52    2.72   0
   0   6  -4    2.11    3.52   0
   0  12  -6    1.89    4.19   0
   2   0  10   95.79    3.96   0
   3   1  11  129.07    5.76   0
   6  16  -8   20.14    4.52   0
   7  -3   9  263.47    5.11   0
   8  -4   8   67.76    3.87   0
   8  -2  10  146.88    5.58   0
  10   6  -6  367.68    7.24   0
  10  14  -8  114.40    4.14   0
  11   9  -7   40.09    4.71   0
  12  -4   0  108.93    7.21   0
  13   3  -5  141.23    6.11   0
  15   3  -5  170.51    6.54   0
  17  -5   7   64.56    5.23   0
  17   9  -7  147.48    6.07   0
  18   6  -6   21.61    4.70   0
  21  -5   5  158.76    5.09   0
  22  -4   2   10.37    6.23   0
 -13  23  -1   71.42    5.49   0
 -12  22  -2   18.75    4.67   0
 -11  11   1  601.70   12.96   0
 -11  11   7  552.12   11.64   0
  -8  10  10  115.65    5.81   0
  -7   5   7  937.64   11.29   0
  -7   7   9   46.85    4.76   0
  -7  21  -5  252.76    5.39   0
  -5   3   7  164.30    5.84   0
  -5  15  -5  527.51    7.65   0
  -4  10  -4  307.23    5.68   0
  -3   1   7  238.89    5.38   0
  -3   3   9  297.57    6.30   0
  -2   0   2 1176.28   18.14   0
  -1  -1   5 1576.40   13.38   0
  -1  19  -7   54.54    3.59   0
   0   2  10  387.79    6.98   0
   1  15  -7  276.71    5.98   0
   4   0  -2   -0.64    4.05   0
   4   8  -6   51.22    4.21   0
   4  18  -8   25.51    3.37   0
   5   1  -3 3056.31   23.94   0
   5   5  -5  204.80    5.07   0
   5  11  -7  240.42    5.73   0
   6  -4   2   65.61    4.21   0
   6  -4   6   59.59    4.64   0
   8   6  -6  415.24    7.32   0
   8  14  -8  150.04    4.61   0
   9  -5   5  331.35    6.27   0
   9  -3   9   65.92    4.90   0
   9   9  -7  525.22    7.55   0
  10  -2  10   37.30    4.80   0
  11   3  -5  650.35    9.79   0
  12  12  -8    3.83    4.58   0
  13  -5   7   81.69    3.85   0
  14  -4   0  264.15    9.28   0
  14  12  -8   55.52    4.98   0
  15  -5   7  294.88    5.53   0
  17   3  -5  264.55    8.03   0
  18  -4   8   10.66    4.98   0
  19  -5   3  150.98    6.06   0
  19  -5   5   64.89    5.11   0
  23  -3   1   21.24    5.87   0
  24  -2   0   98.54    8.05   0
 -13  21  -1   91.85    5.66   0
 -12  12   2 1508.03   24.36   0
 -11  23  -3  116.07    5.61   0
 -10  14  -2  285.22    6.94   0
  -9  15  -3  743.16    9.05   0
  -8  16  -4  987.39    9.92   0
  -7  11  -3 1520.10   12.38   0
  -6   8  10  125.39    6.02   0
  -5   5  -1 2161.03   21.22   0
  -5   5   9  178.95    5.04   0
  -3  11  -5 1093.59    9.94   0
  -2   0   6  726.75    8.56   0
  -1   9  -5  494.46    6.84   0
  -1  17  -7  263.45    6.25   0
   0   0   8 1782.35   11.66   0
   1   3  -3 1199.76   13.63   0
   3  -3   5 1301.00   11.40   0
   4  -2   0  173.86   11.66   0
   4   0  10    7.91    3.34   0
   4  16  -8  399.43    6.70   0
   5  -3   1  499.18   11.54   0
   5   1  11  236.22    5.99   0
   6  14  -8   83.93    5.26   0
   7   9  -7  256.50    6.34   0
  10  12  -8  186.12    6.11   0
  11  -5   3 2069.74   15.39   0
  11  -5   5 1217.64   10.58   0
  11  -3   9  326.91    5.71   0
  12  -4   8    5.59    3.22   0
  13  -3   9   77.00    5.10   0
  14  -4   8   83.19    4.06   0
  15  -3   9   90.24    5.31   0
  16  -4   8    1.01    3.36   0
  17  -5   3  199.08    6.27   0
  17  -5   5  234.57    6.53   0
  22  -4   4  104.97    6.09   0
 -13  15   1  311.53    9.88   0
 -12  14   0  843.73   12.74   0
 -12  20  -2  512.69    8.44   0
 -11  21  -3  274.11    5.88   0
 -10  22  -4   84.25    5.31   0
  -9  11   9   86.68    6.04   0
  -8   6   6  408.66    8.83   0
  -8   8   8  548.39    9.03   0
  -6  22  -6  243.08    5.21   0
  -4   6  10  313.47    6.75   0
  -4  16  -6    5.46    3.10   0
  -3   7  11   27.67    4.92   0
  -2   4  10   13.68    3.25   0
  -1   5  11  120.94    5.59   0
   0   2  -2 5878.44   35.32   0
   1  -1   7  759.07    8.14   0
   1   1   9  330.32    6.47   0
   2  -2   6 1089.03   10.24   0
   2   4  -4 4776.43   23.27   0
   2  18  -8   65.34    3.88   0
   3  11  -7  750.51    8.70   0
   6  -4   4 3882.78   19.39   0
   6   2  -4  402.22    8.37   0
   7   1  11   48.77    4.84   0
   9   3  -5 1045.80   11.75   0
  13  -5   3  593.46    9.12   0
  13  -5   5  535.41    7.73   0
  13  -3  -1  582.61   19.16   0
  15  -5   3  495.76    8.67   0
  15  -5   5  229.35    5.33   0
  15  -3  -1  429.14   15.85   0
  19   3  -5   85.40    6.19   0
  20  -4   2  714.00   11.61   0
  22   2  -4  193.04   11.01   0
 -14  20   0   55.86    5.47   0
 -13  19  -1  214.28    6.79   0
 -11  19  -3  274.39    6.57   0
 -10  10   0 1310.07   15.98   0
 -10  20  -4  190.54    6.03   0
  -9   7   5  522.89   11.44   0
  -7  17  -5   21.24    3.31   0
  -6   4   6   53.07    4.97   0
  -6  20  -6   23.14    3.48   0
  -5  13  -5  155.53    4.36   0
  -3   1   5 1133.37   12.47   0
  -3  19  -7  182.63    4.72   0
  -2   0   4   -0.02    4.26   0
  -2   2   8   38.03    3.31   0
  -2  12  -6   75.50    4.77   0
   0  10  -6 2263.09   13.27   0
   2   2  10  379.08    6.94   0
   2  16  -8   38.30    4.74   0
   3   3  11  154.76    6.06   0
   4  14  -8   32.12    3.36   0
   5   9  -7  782.66    8.76   0
   6   0  10  110.83    4.30   0
   6   6  -6 1141.55   10.25   0
   8  -4   2 4026.39   24.63   0
  10  -4   6   54.56    4.47   0
  11   7  -7  102.91    5.29   0
  12  10  -8  189.25    6.05   0
  13  -1  -3 1210.40   22.73   0
  13   7  -7  479.57    7.47   0
  14  10  -8  238.17    6.54   0
  15  -1  -3  409.41   15.79   0
  15   7  -7  100.29    5.57   0
  17   7  -7  142.65    6.23   0
  18  -4   6    2.15    4.32   0
  20  -4   4   32.55    4.89   0
 -12  18  -2  129.30    4.68   0
 -11  13  -1  922.44   11.84   0
  -9  21  -5    8.88    4.78   0
  -6   6   8  171.62    5.95   0
  -6  18  -6  143.26    5.34   0
  -4   4   8   27.31    4.46   0
  -4  14  -6  588.60    7.76   0
  -3  17  -7  159.52    5.40   0
  -1   1   7  720.90    8.63   0
  -1   3   9  271.34    6.26   0
   0  18  -8    1.40    3.15   0
   2  -2   2 2370.22   21.44   0
   2  -2   4  273.20    6.73   0
   2   0   8    1.83    4.15   0
   5  -3   5  295.28    6.47   0
   6  12  -8  503.92    6.85   0
   7  -1   9  179.67    4.62   0
   7   3  -5 1007.95   11.40   0
   8  -4   4   71.02    4.82   0
   8  -2   8  282.37    6.32   0
   8   0  10    1.03    3.32   0
   9  -3   7   28.38    4.57   0
   9   7  -7  774.14    9.29   0
  12   4  -6  744.41   10.15   0
  14  -4   6   72.70    4.78   0
  16  -4   6 1141.22   10.74   0
  16   4  -6 1036.76   12.61   0
  23  -3   3   85.56    5.89   0
 -15  21   1  131.06    7.89   0
 -14  16   2 1029.76   18.64   0
 -11  17  -3   30.15    4.70   0
 -10  12   8  195.39    7.32   0
 -10  18  -4  355.10    7.21   0
  -9   9   7  541.82   10.04   0
  -7   5   5 1693.17   17.45   0
  -5   3   5  297.68    7.51   0
  -5  21  -7   22.31    3.70   0
  -4   8  -4 3426.45   17.89   0
  -3   1   3 1052.73   15.14   0
  -3   5   9  287.89    6.68   0
  -1  13  -7  115.70    5.08   0
   0   4  10    2.79    3.18   0
   0  16  -8  961.12    9.55   0
   1   5  11  120.30    4.60   0
   1  11  -7  458.73    7.11   0
   3   1   9  190.55    5.73   0
   4   2  10  327.30    6.52   0
   4   6  -6 1431.87   11.53   0
   4  12  -8   34.56    4.45   0
   5   3  11   71.73    3.95   0
   7  15  -9   50.63    3.78   0
   8  10  -8  181.58    5.99   0
   9  -1   9  328.14    5.73   0
  10   4  -6   51.41    5.18   0
  11  -1  -3  235.93   10.09   0
  12   0  10    5.86    4.80   0
  15  -3   7  307.49    6.93   0
  17  -3   7   67.16    3.92   0
  18  -4   2   10.11    4.47   0
  18  -4   4   52.09    5.03   0
  18  -2   8  155.26    6.04   0
  19   7  -7   63.70    5.76   0
  21  -3   1  243.48    8.15   0
  21  -3   5  184.56    6.47   0
  21   3  -5  159.91    8.90   0
 -15  19   3   69.46    9.02   0
 -14  18   0  477.59   10.09   0
 -13  17  -1  289.48    7.57   0
 -12  16  -2   37.42    5.03   0
 -10  12  -2  158.47    6.07   0
  -9   9  -1 1931.44   17.70   0
  -6  16  -6  416.94    6.18   0
  -5   7   9  248.53    5.74   0
  -5  11  -5  406.50    6.99   0
  -5  19  -7   84.75    4.08   0
  -4   2   4  349.90    8.52   0
  -4   8  10    7.32    4.63   0
  -3   3   7  650.02    8.96   0
  -3   5  -3 2124.85   16.52   0
  -2   6  10  380.41    7.15   0
  -2  10  -6 1144.57   10.50   0
  -2  18  -8   60.28    5.06   0
  -1   7  -5 1015.02    9.79   0
  -1   7  11  107.23    4.31   0
   0   0   6    5.47    2.94   0
   1  -1   5 1534.66   12.71   0
   3   9  -7  155.18    4.63   0
   4   2  -4  378.06    8.42   0
   5  -3   3  934.78   11.18   0
   5  15  -9  235.06    6.45   0
   7   7  -7  128.74    4.42   0
  10  -4   2   59.95    5.28   0
  10  -4   4  595.49    8.37   0
  11  -1   9   25.38    3.61   0
  12  -2   8  335.63    5.74   0
  13  -1   9  199.04    4.78   0
  14  -2   8  266.85    6.37   0
  15  -1   9   73.53    3.96   0
  16  -4   2 1968.41   16.91   0
  16  -4   4   61.63    5.24   0
  16  -2   8  195.08    5.09   0
  18   4  -6    1.98    4.89   0
  22  -2   0  196.11    9.22   0
  23  -1  -1  242.72   11.87   0
  24  -2   2   85.63    6.15   0
 -11  13   7  296.08    9.95   0
 -10  10   6   78.73    6.95   0
 -10  16  -4    2.43    4.41   0
  -9  17  -5  504.87    7.92   0
  -8   6   4 1210.22   18.08   0
  -8  20  -6  243.45    5.59   0
  -7   7   7  131.57    6.11   0
  -7  13  -5  344.22    6.85   0
  -5   5   7  281.11    7.09   0
  -5  17  -7  388.94    6.90   0
  -4   2   2 3861.37   39.72   0
  -4  12  -6   63.56    3.65   0
   0   2   8    5.00    2.93   0
   0   4  -4  166.92    5.75   0
   0   8  -6   -0.23    2.98   0
   0  14  -8    4.51    4.63   0
   1   3   9  270.84    6.11   0
   1   5  -5 1026.25   10.77   0
   2   4  10   11.22    4.80   0
   2  12  -8  843.83    8.93   0
   3   1  -3  983.77   13.92   0
   4   0   8 1716.15   11.62   0
   5   1   9  315.16    6.68   0
   5   3  -5  294.36    6.88   0
   6   2  10  215.03    6.08   0
   6  10  -8  297.77    5.62   0
   7  -3   5 1074.18   10.04   0
   7  13  -9  196.49    6.36   0
   8   4  -6  831.45    9.56   0
  12  -4   2 2341.05   18.06   0
  12   0  -4  635.16   12.75   0
  12   8  -8  169.71    5.85   0
  14  -4   2   19.22    4.61   0
  14  -4   4  423.96    6.97   0
  14   0  -4    2.12    5.49   0
  14   8  -8    8.74    4.89   0
  16   8  -8   23.14    5.24   0
  19  -3   5   98.45    5.39   0
 -15  19   1  142.95    8.07   0
 -14  22  -2   49.20    5.42   0
 -13  21  -3   46.10    5.40   0
 -12  22  -4  198.20    5.41   0
 -11  15  -3  147.44    5.70   0
  -8  10   8  193.00    6.72   0
  -8  12  -4   72.67    3.87   0
  -8  18  -6  245.02    6.51   0
  -6   4   4 3866.68   27.71   0
  -6   6  -2 4945.63   27.12   0
  -6  14  -6  540.06    7.47   0
  -3  13  -7  490.82    7.52   0
  -2   4   8 1206.24   11.12   0
  -2  16  -8   38.88    5.00   0
   1   1   7  737.32    8.76   0
   1   7  11  105.76    5.91   0
   1   9  -7  361.43    6.76   0
   2   6  -6 1902.80   13.23   0
   3  15  -9  134.20    4.49   0
   4  10  -8  280.80    6.26   0
   5   7  -7  360.02    6.10   0
   5  13  -9   33.00    5.03   0
   6  -2   6 1300.88   10.73   0
   7  -3   1 2022.94   21.45   0
   8   2  10  158.89    5.71   0
   9  -3   5  999.77   10.08   0
  10  -2  -2  953.58   35.56   0
  10   8  -8   26.33    3.63   0
  11  11  -9  123.06    5.56   0
  13   5  -7   86.60    5.55   0
  15   5  -7  263.79    7.38   0
  16   0  -4    1.16    6.44   0
  17  -3   5  292.95    6.87   0
  17  -1  -3  588.58   27.48   0
  19  -3   1  228.67    9.06   0
  20  -2   6   28.13    3.60   0
  20   4  -6  371.50   10.58   0
  25  -1   1   31.34    5.76   0
 -14  20  -2   27.65    5.41   0
 -13  15  -1  304.98    8.45   0
 -12  20  -4    8.57    5.00   0
 -11  21  -5  159.75    6.18   0
  -9  11  -3  122.61    4.61   0
  -8   8  -2    3.10    4.38   0
  -7  11   9  261.86    7.41   0
  -6   8   8    4.99    4.68   0
  -6  12  10   19.13    5.25   0
  -5  15  -7  295.19    6.56   0
  -4   6   8   49.08    4.93   0
  -4  18  -8   21.34    4.88   0
  -2   2   6 1058.58   10.56   0
  -1   5   9  313.45    6.82   0
  -1   9  11   98.54    6.02   0
   0   6  10  305.29    6.81   0
   1  -1   3 2705.42   20.59   0
   4  -2   4  340.27    6.70   0
   4   4  10  138.34    5.65   0
   5   5  11   35.58    3.64   0
   6   4  -6   50.65    4.57   0
   7  -3   3 1155.13   12.86   0
   7   1   9  170.26    4.77   0
   8   8  -8  465.42    7.01   0
   9   5  -7   73.23    5.00   0
   9  11  -9   81.09    4.37   0
  10   0  -4   -0.59    4.43   0
  10   2  10   39.92    3.77   0
  11   5  -7  513.83    7.61   0
  12   2  10   36.65    5.10   0
  13  -3   5  182.49    5.88   0
  15  -3   5  220.90    6.31   0
  17   5  -7   69.86    5.62   0
  18  -2   6    9.10    4.75   0
  19  -3   3  238.23    6.98   0
  19  -1   7   96.59    5.99   0
  22  -2   4  216.31    7.27   0
 -15  21  -1  130.64    6.69   0
 -14  16   0   60.67    6.89   0
 -13  15   5  153.08   11.78   0
 -13  19  -3   69.03    5.47   0
 -12  12   4   11.71    8.97   0
 -12  14  -2  255.30    7.08   0
 -11  11  -1  544.11    9.98   0
  -9   7   1  996.18   22.42   0
  -8  16  -6   31.79    4.96   0
  -5   3   3  973.99   16.35   0
  -5   9  -5 1196.79   10.87   0
  -5   9   9  244.66    6.91   0
  -4  10  -6  595.46    8.34   0
  -4  10  10  250.68    6.76   0
  -2  14  -8   48.79    5.14   0
  -1  17  -9   39.31    5.35   0
   0   0   4 7166.92   30.86   0
   0  12  -8  165.04    5.66   0
   2   0   6  705.02    8.32   0
   2   2   8   32.95    3.57   0
   3  -1   5 1113.82   10.75   0
   3   3   9  290.79    6.36   0
   3   7  -7  571.47    7.93   0
   3   7  11   29.53    5.37   0
   3  13  -9  182.75    5.98   0
   6   8  -8    1.65    4.48   0
   7   5  11  216.58    5.37   0
   7  11  -9  229.09    5.45   0
   8   0   8  791.31    8.13   0
   9   1   9  334.24    5.90   0
  10  -2   6  211.33    5.91   0
  11   1  -5  277.13    7.76   0
  13   1  -5  794.68   12.60   0
  15   1  -5  422.55   10.93   0
  16  -2   6   14.90    4.88   0
  16   0   8   14.38    4.59   0
  17  -1   7  186.33    5.92   0
  18   0   8    5.02    3.40   0
  22  -2   2   23.91    5.29   0
 -13  13   1  183.27    8.87   0
 -10  20  -6   42.74    5.56   0
  -8   8   6   28.38    5.32   0
  -7  11  -5  885.13    9.50   0
  -7  17  -7   27.05    4.80   0
  -6   8  -4  105.14    5.12   0
  -6  12  -6   98.01    5.19   0
  -4   4   6  347.48    6.91   0
  -4   6  -4   88.07    5.08   0
  -4  16  -8  395.90    7.13   0
  -2   8  -6   84.08    3.78   0
  -1   3   7  618.38    8.44   0
   2   6  10  372.57    7.38   0
   2  10  -8   23.94    3.41   0
   3   1   7  248.83    6.19   0
   3   3  -5 1105.80   11.33   0
   4   4  -6  329.00    6.83   0
   5  11  -9  155.76    6.25   0
   7   5  -7  847.67    9.79   0
   9  -3   3   45.38    5.14   0
  11  -1   7   46.38    5.02   0
  12  -2   6  187.34    4.86   0
  13  -1   7  473.47    7.53   0
  13   9  -9  100.32    5.73   0
  14  -2   6  102.45    4.15   0
  15  -1   7   44.58    5.13   0
  17  -3   1  515.25   10.33   0
  17  -3   3  271.59    7.09   0
 -15  19  -1  137.44    7.83   0
 -14  18  -2   37.04    5.37   0
 -13  17  -3  420.16    8.04   0
 -11  13  -3 1056.40   10.79   0
 -10  10  -2  491.03    8.95   0
  -9  11   7   59.94    5.95   0
  -8   6   0 1833.71   24.02   0
  -7   5   3 3717.37   36.49   0
  -6   6   6 1204.70   12.59   0
  -6  18  -8  114.74    5.57   0
  -5  13  -7  141.87    4.59   0
  -1  15  -9  113.67    5.52   0
   0   4   8   70.44    4.99   0
   0   6  -6 1002.48    9.61   0
   1   5   9  330.17    6.95   0
   1   9  11   97.92    4.63   0
   1  13  -9   23.93    5.02   0
   4   8  -8  824.64    8.97   0
   5   3   9  178.35    4.92   0
   6  -2   4  361.86    7.74   0
   8   0  -4 2005.41   19.50   0
   9  -3   1  427.82   10.23   0
   9   1  -5 1246.66   14.12   0
  10   6  -8  203.44    6.59   0
  11  -3   3 1303.88   13.02   0
  12   6  -8  287.05    7.17   0
  17   1  -5  163.95    8.86   0
  18   0  -4    2.47    8.24   0
  20  -2   0  374.62   11.10   0
  21  -1   5   39.76    5.35   0
  23  -1   3  128.44    6.53   0
 -15  17   1  152.75    8.87   0
 -12  16  -4  139.44    5.95   0
 -11  15   7   75.98    7.41   0
 -11  17  -5   65.47    4.04   0
 -10  18  -6   37.26    3.91   0
  -9  13  -5   18.24    3.48   0
  -9  19  -7   33.40    5.39   0
  -8  12   8   14.04    5.28   0
  -7   7  -3  239.13    6.89   0
  -7  13   9  215.65    7.00   0
  -7  15  -7   38.46    4.90   0
  -6   4   0 2414.07   31.84   0
  -4  12  10   19.57    5.37   0
  -3   3   5 1185.18   13.07   0
  -3   5   7 1143.77   11.61   0
  -3  17  -9   58.41    4.26   0
   0   2   6 1993.68   14.52   0
   0   8  10    0.05    5.16   0
   0  10  -8    1.42    4.75   0
   1   7  -7  648.12    7.74   0
   2   0  -2 1026.44   18.10   0
   3  11  -9  192.08    5.07   0
   4   0   6    2.91    3.01   0
   4   6  10  317.82    6.90   0
   5  -1   5 1253.35   11.31   0
   7   9  -9   61.51    5.27   0
  10   2  -6  191.86    6.77   0
  10   4  10    8.23    3.45   0
  12   2  -6  165.19    6.63   0
  13  -3   3  492.85    7.91   0
  14   2  -6   93.81    5.91   0
  15  -3   1  480.98   10.00   0
  16   6  -8  184.24    6.87   0
  18  -2   4  348.72    7.67   0
  20  -2   2   37.50    5.24   0
  20   0   6    3.38    4.69   0
  23  -1   1  244.57    8.57   0
 -16  20   2  353.77   13.63   0
 -10  16   8   41.14    6.88   0
  -9   9  -3 1780.32   14.74   0
  -7   9   7  265.09    7.40   0
  -6  16  -8   17.63    4.95   0
  -5   5  -3  207.97    6.10   0
  -5   7   7  431.64    8.53   0
  -5  11   9  174.37    6.67   0
  -2   6   8  137.01    5.81   0
  -2  10  10  206.21    5.47   0
  -1   7   9  304.56    6.14   0
  -1  13  -9   21.07    4.98   0
   3   5   9  269.07    6.36   0
   5   1   7  865.09    9.06   0
   5   9  -9  207.47    6.45   0
   6   2   8  222.14    5.22   0
   6  12 -10   19.49    5.21   0
   7  -1  -3  242.83    9.79   0
   7   1  -5  310.59    7.79   0
   8  -2   4  933.74   10.65   0
  11  -3   1 1944.83   19.33   0
  13  -3   1  604.90   11.27   0
  15   3   9   86.11    5.59   0
  16  -2   4  566.97    8.83   0
  16   2  -6    9.22    5.18   0
  19  -1   5  312.04    6.34   0
 -16  20   0   12.27    5.73   0
 -14  16  -2  918.54   11.90   0
 -14  20  -4   10.51    5.21   0
 -13  13  -1  175.59    6.98   0
 -13  15  -3  496.65    8.85   0
 -12  12  -2 1510.03   14.73   0
 -11  15  -5  227.72    6.67   0
 -10   8   0    8.56    4.85   0
 -10  16  -6  514.13    7.25   0
  -9   9   5  618.92   12.79   0
  -7   9  -5   94.03    5.09   0
  -6   4   2   66.74    8.78   0
  -5   7  -5 1226.90   11.33   0
  -3   9  -7  157.64    5.70   0
  -3   9   9   98.53    4.53   0
   0   0   2   30.33    5.07   0
   1   1  -3 2452.72   21.01   0
   1   3  -5 1856.16   14.38   0
   1   3   7  612.31    7.78   0
   1  11  -9  295.46    5.63   0
   2   4  -6   18.23    3.14   0
   3  -1  -1 1895.60   45.16   0
   3  -1   3 1021.59   12.62   0
   3   5  -7  956.44    9.90   0
   4  12 -10   24.57    5.26   0
   6   0  -4    3.19    4.27   0
   6   0   6 1162.73   10.37   0
   6   6  10  264.68    5.33   0
   7  -1   5  341.35    6.34   0
   8   2  -6  429.05    7.68   0
   8   2   8  286.35    5.66   0
  11   3  -7  653.48    9.73   0
  12  -2   4  625.46    9.04   0
  13   7  -9  124.08    6.55   0
  14  -2   4  756.57    9.75   0
  18   0   6  807.58    9.70   0
  21  -1  -1  121.35    9.51   0
  21  -1   3   32.86    5.12   0
  24   0   2    1.20    5.15   0
 -15  17  -1  145.33    7.29   0
 -14  14   0  404.80   11.02   0
 -13  19  -5  122.88    6.26   0
 -11  11  -3 1006.32   11.71   0
 -10  12   6   63.54    7.54   0
  -9   7  -1  998.80   14.30   0
  -9  11  -5  232.83    6.28   0
  -6  14  -8   85.32    5.27   0
  -5   5   5  229.88    7.53   0
  -3   3  -3 5413.92   28.10   0
  -3   5  -5 1311.23   12.02   0
  -2   4   6   11.56    4.28   0
  -2  10  -8   24.74    3.50   0
  -1   1   3 2647.55   23.06   0
   0  14 -10  172.15    6.33   0
   3   9  -9   92.81    5.46   0
   4   6  -8   55.83    5.14   0
   6  -2   2 1714.45   17.65   0
   8   0   6   -2.94    4.69   0
   8   6  10  134.52    4.76   0
   8  10 -10   95.43    6.19   0
   9   1   7  678.00    8.79   0
   9   3  -7   21.38    4.76   0
   9   7  -9  128.69    5.78   0
  10   2   8  777.01    8.20   0
  10   6  10  103.75    5.92   0
  14   2   8  248.62    5.54   0
  15   1   7   44.99    5.27   0
  16   0   6    4.33    4.88   0
  18  -2   0  796.58   14.52   0
  18  -2   2   11.78    4.96   0
  18   2  -6   11.02    7.07   0
  22   0   4    4.98    5.12   0
  24   0   0  181.82    8.30   0
 -14  18  -4  379.50    8.12   0
 -12  18  -6   71.74    5.92   0
 -10  14  -6  250.93    6.91   0
  -9  15  -7  375.12    7.83   0
  -7   7   5  450.79    9.79   0
  -6   6  -4  927.05   10.76   0
  -2  12  10   -1.40    5.00   0
   0   2  -4    0.93    3.08   0
   0   8  -8  769.27    8.30   0
   1   7   9  300.93    5.95   0
   2  12 -10    3.34    4.80   0
   4   4   8   26.65    5.16   0
   4   8  10   -0.86    5.41   0
   5   1  -5 1237.98   13.15   0
   6   2  -6 1142.97   11.57   0
   7   3  -7  554.41    8.91   0
   7   7  -9   41.18    5.04   0
  10   0   6 1246.80   10.50   0
  11  -1   5  295.61    5.96   0
  11   1   7   40.53    3.74   0
  12   0   6    2.94    4.80   0
  13  -1   5  791.00    8.93   0
  13   1   7  489.94    6.75   0
  14   0   6 1184.20   10.26   0
  21  -1   1  119.36    7.98   0
  25   1  -1   24.70    8.61   0
 -16  20  -2  351.21    9.05   0
 -14  14   2  253.04   15.33   0
 -13  17  -5  285.76    6.90   0
 -10  10  -4 1283.40   12.15   0
  -9  13   7    9.97    5.52   0
  -8  14   8  170.79    7.03   0
  -5  13   9   39.06    5.84   0
  -1   5   7  455.04    7.33   0
   0   4  -6    0.23    4.31   0
   1   5  -7  431.41    6.73   0
   1   9  -9  117.92    5.66   0
   3   3   7  633.42    7.97   0
   5   7  -9  213.17    6.67   0
   6  -2   0 1678.83   28.84   0
   6   8  10  128.20    5.93   0
   9   5   9  178.30    6.16   0
  10   4  -8  303.31    7.50   0
  11   5   9  177.31    6.46   0
  13   5   9   77.68    5.91   0
  15   5   9  106.88    6.05   0
  18   4   8   11.79    5.43   0
  19  -1   3  449.83    8.79   0
  20   0   4  132.16    6.19   0
  21   1   5   41.02    4.46   0
  22   0  -2  443.77   16.53   0
  25   1   1   31.56    7.29   0
 -16  18   0   65.34    6.30   0
 -14  14  -2  242.39    7.34   0
 -13  13  -3  158.67    6.38   0
 -12  10   0  972.94   16.13   0
 -11  17  -7   15.43    5.58   0
 -11  17   7   11.17    5.76   0
 -10   8  -2 2584.14   19.59   0
  -8  10  -6  868.40    9.95   0
  -7  11  -7  264.88    5.76   0
  -6   8  -6  390.24    7.29   0
  -6  12  -8  501.94    7.95   0
  -6  12   8  540.29    9.21   0
  -5   3  -1  570.16   13.28   0
  -4   6   6 1411.75   13.13   0
  -3   7   7  537.87    9.01   0
  -3  11   9  208.24    5.48   0
  -2   8  -8   34.01    5.02   0
  -2   8   8   35.42    5.21   0
   0  12 -10    1.48    3.40   0
   2   6  -8  108.23    4.49   0
   2  10  10  214.22    5.55   0
   3   1   5 1114.75   11.25   0
   3   7   9  509.10    7.31   0
   4   0  -4 5516.26   30.37   0
   4   0   4 6120.32   27.05   0
   4   2  -6 2115.33   15.44   0
   5  -1   3 3183.25   21.10   0
   5   3  -7  166.08    6.19   0
   6   4   8 1080.29    9.83   0
   8  -2   2 2890.64   21.87   0
   8   4  -8   71.15    5.53   0
   8   8 -10    7.60    5.52   0
  10   8 -10  172.63    6.60   0
  14  -2   2  150.41    6.62   0
  16   4  -8    4.95    5.56   0
  16   4   8   -0.71    4.92   0
  19   3   7   62.88    4.55   0
  20   2   6   27.30    3.81   0
  22   0   2  446.85    9.26   0
  23   1  -3  113.37   15.94   0
 -15  17  -3  195.97    6.98   0
 -12  12  -4    7.54    4.80   0
 -12  16  -6   21.94    3.85   0
 -10  12  -6   55.98    5.28   0
  -8  14  -8  150.36    6.02   0
  -7  11   7  288.68    7.78   0
  -6   4  -2   62.61    5.92   0
  -6   8   6  382.53    8.85   0
  -5   9   7  843.61   11.04   0
  -5  13  -9   34.45    3.99   0
  -4   4   4  109.45    6.35   0
  -4  10   8  309.16    7.58   0
  -1   3   5 1928.81   15.74   0
  -1   9  -9  114.41    5.82   0
   0  12  10    5.17    4.05   0
   2  10 -10  190.15    5.23   0
   3   7  -9  453.92    7.11   0
   4   2   6 2064.46   13.99   0
   5   3   7  157.86    4.86   0
   5   7   9  250.33    7.00   0
   6   4  -8  967.64   10.65   0
   6   8 -10  112.58    6.20   0
   8   4   8   70.89    4.25   0
  10  -2   2 1060.11   13.36   0
  10   4   8  320.47    7.09   0
  10   8  10  177.18    5.26   0
  11   5  -9  144.44    6.53   0
  12   4   8    4.15    5.19   0
  16  -2   0 1303.20   18.10   0
  18   0   4   -2.32    5.17   0
  18   2   6   15.63    5.37   0
  19   3  -7   59.60    7.72   0
  23   1   3  120.92    6.62   0
 -16  18  -2   11.33    5.77   0
 -15  15  -1  183.25    7.41   0
 -12  10  -2  171.59    6.89   0
 -11  15  -7   70.48    5.75   0
  -7   7  -5  395.59    6.62   0
  -7  15  -9   48.64    4.09   0
  -2  12 -10   -4.65    5.12   0
  -1   5  -7  435.26    6.77   0
   0   4   6    3.34    3.09   0
   0   6  -8   -1.49    4.99   0
   1   5   7  455.13    6.93   0
   1   9   9  134.09    4.89   0
   3   3  -7  567.07    8.36   0
   6   2   6 1325.19   11.99   0
   7  -1   3  246.03    7.81   0
   7   3   7  599.36    7.82   0
   9   5  -9  181.53    6.42   0
  15   3   7  329.37    7.35   0
  15   5  -9   92.86    6.27   0
  17   1   5  184.23    6.66   0
  19  -1   1  444.32    9.87   0
  20   2  -6   26.42    7.64   0
 -15  15   1  197.82   10.13   0
 -13  11  -1  371.12    9.35   0
 -12  14  -6   42.87    5.46   0
 -11   9  -3  213.71    6.96   0
 -11  13   5  645.66   14.86   0
 -10  10   4 1275.83   21.34   0
  -8   6   2 1469.47   44.51   0
  -8  16   8  313.73    8.54   0
  -5  15   9  247.45    7.68   0
  -3  13   9  200.01    7.19   0
  -1   1  -3 2397.20   20.54   0
   0   2   4    3.45    4.94   0
   0   8   8  988.93   10.84   0
   0  10 -10  340.37    6.11   0
   1   7  -9  289.18    5.92   0
   2  12  10   -0.82    4.03   0
   4   4  -8   22.21    3.36   0
   4   8 -10    4.96    3.93   0
   6   0   4    0.93    3.31   0
   6  10  10  146.21    5.07   0
   7   5  -9  292.55    6.35   0
   8  10  10  107.05    6.02   0
   9   3   7   31.77    3.74   0
   9   7   9  131.29    6.31   0
  11   3   7  736.38    8.48   0
  11   7   9  119.89    6.10   0
  13   3   7  135.94    4.66   0
  16   0   4    5.80    4.74   0
  16   2   6   13.37    4.10   0
  22   0   0    4.50    5.90   0
 -17  19  -1  129.87    9.03   0
 -10  14   6  297.37   10.39   0
  -9  15   7  393.57    9.84   0
  -8  12  -8   13.97    3.46   0
  -7  13  -9  194.36    6.46   0
  -6   6   4  892.36   14.49   0
  -3   5   5 1402.52   14.55   0
  -1   7   7  706.90    9.52   0
   0  14  10  197.24    5.73   0
   2   8 -10   32.51    5.50   0
   3   5   7 1185.41   11.34   0
   4  12  10   16.13    5.77   0
   5   5  -9  154.18    5.04   0
   7   1   5  333.82    6.60   0
   8   0   4 2129.78   15.97   0
   8   2   6  520.88    7.51   0
   9  -1   3 2880.05   19.49   0
  10   6 -10   84.09    6.24   0
  11  -1   3  271.94    7.21   0
  12   2   6  188.60    6.45   0
  13  -1   3 1293.72   12.62   0
  13   1   5  802.00    9.73   0
  14  -2   0 1344.26   18.45   0
  14   0   4    9.34    4.82   0
  15   1   5  465.76    7.34   0
  16   6   8  211.30    6.44   0
  19  -1  -1  411.20   12.82   0
  19   5   7  107.21    6.41   0
  20   0   2    0.38    4.90   0
  20   4   6  371.14    8.30   0
  21   1   3   39.04    5.56   0
  21   3   5  187.44    6.87   0
  23   1   1  244.82    9.61   0
  24   2   2   84.26    6.51   0
 -16  18  -4  106.11    6.62   0
 -16  18   2    9.50    9.57   0
 -15  17  -5  110.73    6.35   0
 -13  11  -3  457.45    8.98   0
 -12  18   6   75.26    8.50   0
 -10  10  -6   69.70    5.41   0
 -10  14  -8  109.07    4.81   0
  -8   8   4 1435.92   20.15   0
  -6   6  -6 1140.84   11.13   0
  -6  14   8   99.31    6.11   0
  -4  12 -10   19.67    4.10   0
  -4  12   8   27.91    5.63   0
  -3   3  -5 1064.75   10.93   0
  -3   3   3 4811.70   33.77   0
  -2   6   6 2039.77   15.89   0
  -2  10   8   37.33    4.02   0
  -1   7  -9  283.95    6.85   0
   0   0  -2   21.76    6.60   0
   1   1  -5 1357.55   13.76   0
   1   1   3 2600.94   21.57   0
   1   3  -7  529.36    7.76   0
   1   3   5 1997.69   15.90   0
   1  11   9  339.02    7.67   0
   2   0  -4    4.23    3.47   0
   2   0   2 1145.83   17.56   0
   2   4  -8  955.77    9.50   0
   3   5  -9  239.43    6.69   0
   5   9   9  269.23    7.06   0
   6   6 -10  225.20    7.23   0
   6  12  10   15.13    5.60   0
   8   0  -6    4.01    4.94   0
   8   6 -10  112.54    4.81   0
   8   6   8  593.01    8.66   0
   9   1  -7  618.33   10.10   0
   9   1   5 1274.67   11.33   0
  10   0  -6 1076.11   13.72   0
  10   0   4    7.63    4.68   0
  10   6   8  220.91    6.76   0
  11   1  -7   32.53    5.20   0
  11   1   5  316.61    6.31   0
  12   0  -6    3.63    5.06   0
  12   0   4  693.47    8.77   0
  12   6   8  314.01    7.36   0
  13   1  -7  417.76    9.66   0
  17  -1   1  300.89    9.65   0
  17   5   7   72.01    5.89   0
 -14  12  -2   62.53    5.86   0
 -14  12   0   52.30    7.30   0
 -13  11   1  384.32   14.70   0
 -12  12  -6  552.59    8.92   0
  -7  13   7  404.86    8.93   0
  -6   4  -4 3811.39   21.50   0
  -4   2   0  163.96   12.98   0
  -3   9   7  192.05    6.56   0
  -3  15   9  151.58    6.81   0
  -1  13   9   32.99    5.59   0
   0   2  -6 1958.32   14.70   0
   0   8 -10   -2.28    5.34   0
   2   8   8   31.61    3.85   0
   7   1  -7  225.40    7.25   0
   8   2  -8  216.78    7.00   0
  10  -2   0 2520.17   28.25   0
  10   2  -8  702.99   10.44   0
  11   9   9   58.04    5.89   0
  12  -2   0  622.21   13.59   0
  14   0  -6 1046.21   15.32   0
  18   4   6    4.79    5.54   0
  20   2   4  332.36    6.74   0
 -17  19   1  122.90   10.94   0
 -13  15  -7  128.86    6.77   0
  -9  11   5  248.36    8.99   0
  -9  13  -9   58.72    5.73   0
  -8  12   6  848.70   12.51   0
  -6   8  -8    2.64    4.78   0
  -5   7   5 1368.58   15.39   0
  -5  11   7  212.95    7.31   0
  -4   8   6   46.12    5.76   0
  -4  10 -10  235.55    6.91   0
   0   4  -8   69.41    5.32   0
   1   5  -9  253.07    6.73   0
   1   7   7  699.14    9.20   0
   1   9 -11   94.44    6.08   0
   3  -1  -3  959.53   15.51   0
   3  11   9  201.95    6.51   0
   4   4   6  358.19    7.33   0
   4   6 -10  256.30    6.38   0
   4   8   8  858.69    9.68   0
   5   1  -7  734.15   10.13   0
   6   0  -6 1114.89   12.78   0
   6   2  -8  208.82    6.70   0
   9   3  -9   45.79    5.69   0
  11   3  -9  278.24    7.76   0
  13   5   7   82.31    5.83   0
  15   1  -7   39.35    6.05   0
  18   0   2 1012.50   12.57   0
  19   1   3  443.86    7.91   0
  23   1  -1  246.60   10.51   0
  23   3   3   89.47    6.90   0
 -16  16  -4   22.39    5.77   0
 -15  13  -3   99.59    6.47   0
 -15  13  -1  250.31    9.01   0
 -15  15  -5  162.16    6.98   0
 -11  11  -7  466.10    8.52   0
  -7   7  -7  127.97    4.77   0
  -7   9   5   72.94    6.04   0
  -6  10   6  774.15   11.85   0
  -6  16   8   12.35    6.04   0
  -4   6  -8   48.57    3.95   0
  -3   7  -9  416.74    6.85   0
  -2   8 -10   27.97    5.48   0
  -1   3  -7  517.94    7.67   0
   0  10   8    1.16    3.89   0
   2   6 -10  315.53    7.51   0
   3   3   5 1304.36   12.87   0
   5   7 -11   51.00    6.11   0
   5  11   9  168.17    6.57   0
   6   8   8    2.93    5.22   0
   7  -1  -5  317.25    8.87   0
   9   5   7   85.58    4.43   0
  11   5   7  570.91    7.73   0
  13   3  -9   77.55    6.26   0
  15  -1   1  297.80    8.66   0
  16   0  -6   -0.03    6.82   0
  16   4   6 1118.89   10.32   0
  18   2   4  366.03    8.19   0
  19   7   7   66.78    4.65   0
  20   0   0  217.74    8.72   0
  21   1  -5   32.65   14.29   0
  22   2   2   28.17    5.85   0
  24   2   0  110.03    8.57   0
  25   3   1   82.04    7.09   0
 -17  17  -3   47.75    6.15   0
 -13  11  -5  331.59    7.59   0
  -9  17   7  147.56    7.44   0
  -4   2  -4  383.66    8.27   0
  -4  14   8   33.05    5.91   0
  -1   1  -5 1342.11   12.86   0
  -1   5  -9  300.95    7.25   0
  -1   5   5 1054.77   12.93   0
  -1   9 -11   81.35    6.05   0
  -1  15   9  122.02    6.72   0
   0   0  -4 6027.27   30.48   0
   0   6   6 1057.07   10.89   0
   1  13   9   36.82    4.47   0
   3   1  -7  212.42    6.39   0
   3   7 -11   32.58    5.90   0
   4   0  -6   14.10    4.64   0
   4   2  -8   37.84    3.93   0
   5  -1   1 7819.60   48.01   0
   8   4 -10  103.08    6.24   0
   8   4   6  975.57   11.03   0
   8   8   8  526.84    8.48   0
   9  11   9   87.87    6.28   0
  10   4 -10    7.66    5.45   0
  12   4 -10  244.74    7.76   0
  12   4   6  821.30   10.25   0
  14   4   6   76.44    4.13   0
  15   3  -9   69.96    6.52   0
  16   0   2   -3.56    5.59   0
  17   1   3  655.03   10.06   0
  17   7   7  180.31    7.19   0
  20   6   6   54.54    4.61   0
  21   1   1  126.06    7.46   0
  21   5   5  175.30    7.14   0
  22   4   4  102.89    5.24   0
 -13  13  -7   17.54    4.27   0
 -12   8  -2   17.54    5.19   0
  -9   5  -3  137.69    6.50   0
  -9  11  -9   80.62    6.04   0
  -7   9  -9   57.45    4.16   0
  -6  10 -10  131.63    6.36   0
  -5   3  -5  263.93    6.23   0
  -3   1  -3  940.46   13.15   0
  -2   2  -6  907.66   10.05   0
  -2   4  -8  938.45    9.52   0
  -1   9   7  325.25    6.59   0
   0   6 -10  242.45    5.91   0
   2  10   8   37.52    4.07   0
   3   1   3 1012.81   13.15   0
   3   3  -9  243.99    6.87   0
   3   7   7  530.47    7.70   0
   3  13   9  190.52    7.30   0
   4   0   2    3.94    5.73   0
   4   2   4  330.37    8.08   0
   5  -1  -5 1099.14   13.21   0
   5   3   5  315.24    7.51   0
   6   4 -10    7.99    5.40   0
  10   4   6   47.96    4.21   0
  15   3   5  202.75    5.82   0
  15   7   7  101.93    6.39   0
  16   2   4  523.90    8.05   0
  17  -1  -1  278.74   11.44   0
 -18  18  -2   -0.43    7.62   0
 -15  13  -5  157.53    6.47   0
 -13   9  -3  417.63    9.14   0
 -12  14   4  343.88   14.15   0
 -11   7  -1  493.92   11.25   0
 -10  16   6  591.97   12.29   0
  -6   4  -6   47.96    4.21   0
  -6   6  -8  180.41    6.26   0
  -6  18   8  103.17    7.03   0
  -4   8 -10    7.45    3.67   0
  -3   3  -7  536.37    7.65   0
  -3  11   7  725.76   10.45   0
   0  12   8  188.88    7.02   0
   1   7 -11   89.55    4.99   0
   2   0  -6  617.05    9.53   0
   2   2  -8   34.01    3.89   0
   2   6   6 1874.30   14.51   0
   4   4 -10  101.88    5.95   0
   4  10   8  300.54    7.21   0
   5  13   9   42.52    5.94   0
   7   3   5 1191.52   12.07   0
   7   5 -11  197.79    7.08   0
  11   3   5  673.26    9.51   0
  12  -2  -2  132.78   17.89   0
  13  -1   1 1446.04   16.73   0
  13   3   5  169.89    5.40   0
  14   2   4  745.01   10.13   0
  15   1   3  486.36    9.11   0
  18   6   6   20.17    4.41   0
  20   0  -2   -1.97    8.36   0
  21   3   3  139.26    5.85   0
  24   2  -2   79.93    9.18   0
 -14  10  -2  156.88    7.42   0
 -14  12  -6   21.92    4.11   0
 -14  18   4  393.20   16.02   0
 -13   9  -1 1073.93   16.01   0
 -13  19   5  130.04    9.99   0
 -12  12  -8   -0.53    4.22   0
 -11   9  -7   45.72    5.76   0
  -9  19   7   47.50    6.92   0
  -5  13   7  172.97    5.89   0
  -4  16   8  404.49    8.85   0
  -3   5  -9  214.70    5.57   0
  -2   6 -10  290.45    6.17   0
  -2   8   6   88.74    4.88   0
  -1   7 -11   96.70    6.26   0
  -1  17   9   37.65    4.32   0
   1   1  -7  624.34    8.35   0
   1   3  -9  241.19    6.55   0
   1   9   7  333.65    7.57   0
   2   4 -10   14.08    5.58   0
   3  -1  -5 1055.83   13.23   0
   5   1   3 3138.34   22.13   0
   5   5 -11   29.79    6.26   0
   6  10   8  289.44    7.29   0
   7  -1   1  668.44   13.64   0
   7   7   7  132.02    5.00   0
   9   3   5 1046.59   10.60   0
   9  13   9   54.69    5.93   0
  11  -1   1  538.68   11.66   0
  11   7   7  113.76    4.72   0
  12   2   4  634.09    9.32   0
  12  10   8  202.60    6.94   0
  14   0   2 3121.09   20.65   0
  16   6   6   18.74    5.71   0
  17  -1  -3  595.67   29.86   0
  20   8   6    9.95    5.90   0
  25   3  -1   82.93    8.68   0
 -17  15  -3   80.19    6.58   0
 -13  11  -7  144.23    6.69   0
  -9   5  -5  344.80    7.36   0
  -8  10 -10  103.45    4.90   0
  -8  14   6  173.30    7.95   0
  -6   8 -10  112.89    6.34   0
  -4   4  -8   20.61    3.94   0
  -4  10   6  562.27   10.06   0
  -3   7   5  976.44   12.69   0
   0   2  -8   -0.74    3.67   0
   1  -1  -3 2382.50   22.55   0
   1   5   5  946.90   11.78   0
   2  12   8  905.43   10.81   0
   3   5 -11   67.59    6.54   0
   3  15   9  145.26    5.60   0
   6   0   2 5399.66   32.09   0
   8  10   8  191.99    5.70   0
   9  -1   1 1287.76   17.24   0
  10  10   8  224.56    5.98   0
  12  -2  -4  571.74   16.63   0
  12   0   2    2.98    4.94   0
  13   1   3 1301.10   12.88   0
  14   6   6   89.36    5.89   0
  17   5   5  216.14    7.10   0
  17   9   7  149.02    5.81   0
  18   0   0    2.65    5.79   0
  19   1   1  404.08    9.42   0
  19   3   3  235.13    7.73   0
  21   7   5   31.43    6.04   0
  22   6   4   96.35    6.69   0
  23   3   1   27.22    6.02   0
  23   5   3   61.20    6.38   0
 -17  15  -5   64.53    6.52   0
 -17  15  -1  153.08    9.65   0
 -16  14  -6    8.26    5.69   0
 -16  14   0  789.40   16.69   0
 -15  11  -3  508.65    9.69   0
 -12   8  -6    8.39    5.22   0
 -11  11  -9  107.51    5.08   0
 -10   8  -8   24.98    5.54   0
  -7  17   7   27.88    7.17   0
  -6  12   6   93.67    6.59   0
  -5   5  -9  148.45    6.18   0
  -4   6 -10  256.50    7.18   0
  -3   7 -11   25.17    5.51   0
  -2   0  -4    1.43    4.88   0
  -1   3  -9  235.59    6.78   0
  -1   3   3 1158.91   15.90   0
  -1  11   7  467.53    8.89   0
   0   0  -6    3.17    4.65   0
   0   4 -10    4.04    5.27   0
   0   4   4  149.05    7.36   0
   1   5 -11   88.00    6.55   0
   1  17   9   33.85    4.80   0
   3   9   7  190.82    6.75   0
   5  15   9  254.61    6.46   0
   6   0  -8    2.59    4.90   0
   6   6   6 1269.84   12.19   0
   7   1  -9  134.21    6.68   0
   7   1   3  247.52    7.11   0
   8   0  -8  663.44   10.14   0
   8   0   2    3.10    5.78   0
   9  -1  -7  581.13   10.59   0
   9   1  -9  280.64    7.65   0
  10   0  -8    0.04    5.41   0
  10   0   2 3764.41   24.81   0
  11   1  -9   22.50    6.01   0
  11   1   3  251.63    6.40   0
  12   0  -8  131.96    6.83   0
  12   6   6  114.08    6.45   0
  18   0  -6  668.28   18.07   0
  18   4   4   57.21    4.60   0
  18   8   6  455.99    8.92   0
  19   1  -7   79.97   10.00   0
  21   1  -1  120.88    8.85   0
  22   2   0  202.81    8.65   0
 -18  16  -2  340.15   10.74   0
 -16  12  -4   41.26    5.97   0
 -14  10  -6   37.30    5.78   0
 -12   8   0  618.59   14.99   0
 -10   6   0  349.84   12.52   0
  -9  13   5   19.54    6.94   0
  -7   3  -1 1724.24   22.07   0
  -6   2  -2 1647.21   18.59   0
  -5   9   5 1197.16   14.53   0
  -4  18   8   31.27    6.04   0
  -3  13   7  514.58    9.24   0
  -2   2  -8   39.60    5.46   0
   0   8   6    1.10    4.66   0
   0  14   8    3.09    3.95   0
   1  -1  -5 1297.52   14.15   0
   4   0  -8 1531.40   13.49   0
   4  12   8   26.65    4.27   0
   5   1  -9  259.64    7.26   0
   5   9   7  877.63   10.52   0
   6   2 -10  157.54    6.74   0
   7  -1  -7  219.21    7.61   0
   8   2 -10  128.03    5.52   0
   8   6   6  411.57    7.21   0
  10   2 -10   30.68    6.18   0
  10   6   6  331.91    6.59   0
  11  -1  -7   29.73    5.53   0
  12   2 -10   27.97    6.07   0
  13   1  -9  161.24    7.38   0
  15   5   5  238.74    5.96   0
  18   2   2   10.67    5.48   0
  22   4   2    9.17    5.92   0
 -18  18   0  205.05   11.34   0
 -15  11  -1  314.16    9.71   0
 -11   7  -7   92.83    5.68   0
 -11  11   3 1000.18   24.90   0
  -9   5  -7   71.83    5.91   0
  -8   8 -10   -1.63    5.39   0
  -7  11   5  806.87   12.93   0
  -6   4  -8  914.69    9.46   0
  -5  15   7  304.87    6.97   0
  -3   3  -9  231.49    7.01   0
  -2   4 -10   13.81    3.97   0
  -1   5 -11   99.42    6.67   0
   2  14   8   48.02    5.83   0
   3   1  -9  156.56    6.41   0
   3   5   5 1424.57   13.10   0
   5  -1  -7  736.29    9.87   0
   7   3 -11  103.10    6.54   0
   8  12   8   19.82    3.92   0
  10  12   8  204.56    5.78   0
  11   9   7   45.71    4.13   0
  13  -1  -7  401.35   11.34   0
  14   0  -8   -3.17    5.79   0
  15  -1  -1  285.33   11.27   0
  16   8   6   56.18    5.89   0
  17   3   3  258.02    7.68   0
  19   7   5  347.78    6.93   0
  20   6   4  317.71    7.99   0
  21   5   3  222.40    7.60   0
 -17  13  -5  115.96    7.04   0
 -17  13  -3  113.85    6.91   0
 -17  17   1  155.15   13.36   0
 -15  13   1  236.04   13.82   0
 -10  12   4  610.11   14.89   0
  -9   7  -9  126.68    4.89   0
  -7   5  -9  314.88    7.64   0
  -7   7   3  204.71    9.72   0
  -7  19   7  172.58    7.45   0
  -6   6 -10  203.42    5.62   0
  -6   8   4  102.81    7.09   0
  -5   1  -5 1119.77   12.15   0
  -5   7 -11   51.73    4.57   0
  -2   0  -6  540.11    8.83   0
  -2  10   6 1092.12   12.47   0
   0  16   8  949.45   11.71   0
   1  11   7  445.16    7.55   0
   2   0  -8    2.76    4.99   0
   2   2 -10  263.07    7.36   0
   2   8   6   80.50    5.82   0
   3   3 -11  139.61    6.92   0
   5   3 -11   65.83    4.60   0
   8  -2  -6  413.39    9.59   0
  14   8   6  691.95    9.51   0
  15   1  -9   65.30    7.05   0
  15  11   7  131.11    6.40   0
  17   1   1  316.87    9.11   0
  24   4   0   -1.43    5.60   0
 -15  11  -7  118.17    5.28   0
 -14   8  -4   84.12    5.97   0
 -14  10   0 1138.01   20.42   0
 -13   7  -5  313.19    7.72   0
 -11  17   5   73.63    9.05   0
  -8  16   6   23.74    6.12   0
  -4   2  -8   35.32    3.95   0
  -4   4 -10  109.66    6.42   0
  -3   5 -11   81.94    5.83   0
  -2  18   8   67.36    5.04   0
  -1  -1  -3 2477.65   22.40   0
  -1  13   7  119.29    6.42   0
   2   4   4 4956.71   26.54   0
   3  11   7  742.95    9.94   0
   4  14   8   36.27    4.36   0
   6  -2  -6 1085.05   12.86   0
   7   5   5 1617.94   13.36   0
   9   5   5  340.98    6.74   0
  10  14   8  101.65    6.87   0
  12   8   6    7.26    5.67   0
  12  14   8  130.27    5.30   0
  13  11   7  158.02    6.66   0
  14   4   4  429.62    7.50   0
  15   3   3  576.02    9.68   0
  16   0   0   33.52    5.87   0
  16   2   2   13.91    5.62   0
  17   7   5  160.32    5.74   0
  21   3   1  246.96    8.54   0
  22   8   4   10.71    4.54   0
  23   7   3   86.04    6.76   0
 -18  14  -4  183.38    7.80   0
 -15   9  -5  219.31    7.40   0
 -12   6  -6   98.39    6.16   0
 -10   8 -10  170.25    6.89   0
  -9   9   3 1813.16   27.62   0
  -8   4  -8   72.09    6.00   0
  -8   6 -10  124.83    6.40   0
  -6  14   6  590.43   10.44   0
  -5   3  -9  144.28    6.25   0
  -4   0  -4 4485.16   24.93   0
  -4  12   6   91.27    6.09   0
  -3  15   7  122.96    6.94   0
  -1  -1  -5 1282.60   13.19   0
  -1   1  -9  286.15    6.93   0
   0   0  -8 1449.56   12.15   0
   0   2 -10  286.89    6.32   0
   0   2   2 5152.50   39.56   0
   1   3 -11   73.17    5.04   0
   2  -2  -4  255.32    8.61   0
   2  16   8   34.29    5.53   0
   4  -2  -6 1932.52   16.84   0
   4   8   6   42.55    4.15   0
   5  11   7  213.61    7.57   0
   6   8   6  401.00    8.32   0
  10   8   6  906.75   10.67   0
  12   4   4    9.10    5.10   0
  15  -1  -7   39.11    8.09   0
  15   7   5  113.95    6.06   0
  16   0  -8   14.32    6.18   0
  16  10   6   48.69    6.08   0
  18   6   4  499.66    9.35   0
  20   4   2  657.92   10.98   0
  21   1  -3   27.43   10.00   0
  23   3  -1   27.05    7.58   0
 -16  10  -4  560.18   10.11   0
 -14  20   4   11.03    9.41   0
 -13   9  -9   96.81    6.72   0
 -11   7  -9  126.00    6.41   0
 -10   4  -2   55.17    6.00   0
  -9   5  -9  184.49    6.79   0
  -8   2  -4  830.51   11.37   0
  -6   4 -10    5.04    5.61   0
  -5   5 -11   40.42    6.01   0
  -4   0  -6    4.54    4.92   0
  -2   2 -10  264.04    7.50   0
  -2   6   4  168.73    7.74   0
  -1   3 -11   64.59    6.24   0
   0  10   6 2476.38   17.49   0
   0  18   8   -1.57    4.14   0
   1   7   5 1143.87   12.91   0
   4   4   4  109.39    5.38   0
   4  16   8  409.87    8.44   0
   6   4   4 3878.52   22.05   0
   6  16   8   13.86    6.01   0
  14  -2  -4  698.66   26.58   0
  15   1   1  308.86    8.87   0
  15  13   7   94.15    5.07   0
  20   2   0  392.81   10.16   0
  22   2  -2   31.45    8.40   0
  23   5   1   43.44    6.82   0
 -19  15  -3   82.49    7.46   0
 -17  13  -1  145.29    8.48   0
 -16  10  -6   47.49    5.80   0
 -15   9  -7   52.95    6.34   0
  -9   3  -7   18.68    5.18   0
  -6   2  -8  204.47    5.52   0
  -5  19   7   96.69    7.16   0
  -3   1  -9  157.47    6.52   0
  -3   9   5  840.80   11.34   0
  -2   0  -8    9.83    5.08   0
  -1  -1  -7  562.40    9.16   0
   2  -2  -6  878.16   10.75   0
   4   0 -10    4.86    5.45   0
   5  -1  -9  251.70    7.56   0
   6   0 -10  109.82    6.31   0
   7   1 -11   45.41    6.55   0
   8   0 -10   -3.07    4.01   0
   8   4   4   65.78    4.58   0
   8  16   8  316.98    6.84   0
   9  -1  -9  256.22    7.74   0
  10   0 -10  232.58    8.32   0
  13   3   3  519.33    8.51   0
  14  10   6   43.80    5.88   0
  16   6   4  824.03   10.91   0
  18  12   6   31.58    4.66   0
  21   7   3   88.06    6.29   0
  22   6   2   68.13    6.46   0
 -19  17  -1  166.03   10.47   0
 -17  11  -3  267.17    8.59   0
 -16  10  -2    9.21    6.55   0
 -14   8  -8    2.44    6.12   0
 -12   6  -8  289.26    7.36   0
 -12  16   4  119.52    9.24   0
 -10   4  -8  315.43    7.60   0
 -10   6 -10   84.38    6.34   0
  -9  15   5  240.41    9.02   0
  -8  18   6  240.96    8.45   0
  -7   1  -5  318.14    6.82   0
  -7   3  -9  230.87    5.86   0
  -7   5 -11  193.70    7.39   0
  -4   2 -10  296.69    7.62   0
  -3  -1  -5 1107.29   12.60   0
  -3   3 -11  136.73    5.32   0
  -3   5   3 1969.88   22.40   0
  -3  17   7  168.15    7.06   0
  -2  12   6   74.06    6.19   0
   0  -2  -4    3.10    5.29   0
   2   0 -10   76.13    6.29   0
   2  10   6 1023.06   11.43   0
   3   1 -11   85.26    6.92   0
   3   3   3 4920.42   28.84   0
   3  13   7  537.64    7.95   0
   5  13   7  183.28    7.10   0
   7  -3  -5  964.86   15.28   0
   8  -2  -8  211.27    7.37   0
  11  -1  -9   16.23    5.81   0
  11   7   5  349.91    8.34   0
  11  13   7  300.66    6.67   0
  12   0 -10    2.40    5.89   0
  13  -1  -1 1397.84   23.12   0
  14  -2  -6   97.36    9.29   0
  17   5   3  196.24    7.47   0
  17   9   5  112.53    5.41   0
  19   3   1  248.25    8.05   0
 -18  16   0    6.33    9.01   0
 -13   7  -1  778.52   14.75   0
 -11  19   5  163.32    8.47   0
  -8   4 -10   82.08    6.52   0
  -7   1  -7  213.80    7.20   0
  -7  13   5  349.17    9.57   0
  -5  21   7   27.58    6.46   0
  -4   0  -8 1569.67   13.21   0
  -4   0  -2    1.65    4.24   0
   0  -2  -6 1677.22   14.30   0
   1   1 -11   84.93    7.10   0
   4  10   6  520.87    8.87   0
   5   3   3  967.83   13.03   0
   7  13   7  407.51    7.19   0
   9   3   3   53.72    6.31   0
  10  -2  -8  684.28   11.42   0
  12   2   2  150.32    7.11   0
  13  -1  -9  166.38    9.28   0
  13  15   7  157.40    7.08   0
  14   6   4  738.83   10.25   0
  18   4   2   11.01    4.04   0
  19  11   5   39.16    4.63   0
  22   4   0  141.77    7.68   0
 -19  13  -5   83.05    6.95   0
 -16  12   0    4.68    9.14   0
 -15   7  -5   84.01    6.34   0
 -14   6  -6   73.57    6.17   0
 -13   7  -9  129.24    5.39   0
 -11   5  -9  123.53    5.35   0
 -11   5  -1 1927.67   21.96   0
  -8   2  -2 2760.92   23.75   0
  -6   0  -6 1125.25   12.08   0
  -5   1  -9  248.00    6.10   0
  -5   1  -1 8204.93   52.45   0
  -5   3 -11   57.73    4.66   0
  -4   8   4 3727.42   26.59   0
  -3  -1  -7  203.45    5.61   0
  -1   1 -11   88.00    6.69   0
  -1   9   5  512.98    9.52   0
   0   0 -10    1.70    3.95   0
   0   6   4   10.81    4.27   0
   3  -3  -5 1065.88   13.74   0
   3  15   7  138.14    7.01   0
   7   3   3 1305.86   14.11   0
  12  -2  -8  299.04    9.52   0
  18   0  -8    0.19    8.16   0
  19   7   3  128.63    7.10   0
  20  10   4  151.99    7.40   0
  24   4  -2  163.81    8.96   0
  24   6   0  171.18    8.24   0
 -16   8  -6   46.81    6.19   0
 -16   8  -4    8.20    5.54   0
 -15   7  -7  109.29    6.78   0
 -15   9  -1  305.14   11.47   0
 -15  19   3   78.25   12.76   0
 -11   3  -7  661.86    9.80   0
 -10   2  -6  200.93    6.71   0
  -9   3  -9   43.92    4.33   0
  -2   0 -10   68.14    6.10   0
  -1  -1  -9  286.27    6.24   0
   0  -2  -8    0.64    5.02   0
   0  12   6    0.02    3.77   0
   2  -2  -2 2207.15   29.81   0
   2   2   2 2365.76   24.63   0
   5  15   7  332.81    8.16   0
   7  -3  -7  543.99    9.63   0
   7  15   7   38.06    6.13   0
   9  -3  -7   19.11    5.87   0
  10   2   2 1046.32   14.19   0
  11  -3  -5  635.77   15.27   0
  12  12   6  684.94    9.86   0
  13   9   5  548.94    9.52   0
  16  14   6    5.85    4.31   0
  17  -1  -7  178.03   10.73   0
  21   5   1  328.92    9.04   0
 -18  12  -2   24.40    7.05   0
 -16   8  -8   23.41    6.56   0
 -15   7  -3  223.80    8.24   0
 -14   6  -8  181.32    6.09   0
 -12   4  -8   12.78    5.89   0
 -10   2  -4 1564.74   14.71   0
 -10   4 -10   10.62    4.26   0
  -9   1  -5 1250.25   12.59   0
  -7   1  -9  133.71    6.58   0
  -7   3 -11  106.00    6.73   0
  -6   0  -8   -2.10    5.33   0
  -6  18   6  151.15    7.42   0
  -5  -1  -7  749.57   10.65   0
  -5  -1  -5 1115.59   11.98   0
  -2  -2  -4  252.17    7.08   0
  -2  14   6  838.75   11.48   0
   1  -3  -5 1824.93   17.35   0
   2   6   4  159.87    7.44   0
   3  -3  -7  540.29    8.84   0
  11  17   7   10.26    5.94   0
  14  14   6   76.24    6.76   0
  15  -1  -9   67.46    8.95   0
  17   3   1  498.06   10.65   0
  21   3  -1  255.81    9.60   0
  23   3  -3   83.89    9.71   0
 -18  10  -4  254.21    8.21   0
 -13   5  -9   69.76    6.00   0
  -9   1  -7  612.91    8.52   0
  -9   3  -1  360.23   10.98   0
  -9  17   5  521.57   11.95   0
  -6  10   4  640.55   12.68   0
  -4   0 -10    5.32    5.74   0
  -3  -1  -9  150.43    5.45   0
  -2  -2  -8   32.42    5.71   0
   3  -1 -11   84.51    6.85   0
   3  17   7  174.69    5.81   0
   4  -2 -10  299.72    8.21   0
   5  -1 -11  183.23    6.06   0
   6  -2 -10  160.06    7.07   0
   6   6   4  958.80   11.97   0
   6  12   6   92.30    6.60   0
   7  -3  -3 1193.28   24.11   0
   7  -1 -11   46.71    4.91   0
   7  17   7   33.31    6.34   0
   8  -2 -10  136.60    7.24   0
   8   6   4 1202.40   13.03   0
  11  -3  -7  590.56   11.94   0
  11   1   1  592.32   12.06   0
  13   5   3  548.13    9.48   0
  14  -2  -8  220.22    9.33   0
  15  11   5  236.29    6.17   0
  17   7   3  527.36    9.44   0
  20  12   4   28.03    6.93   0
 -11   3  -9  258.34    6.51   0
  -8   0  -6    5.13    3.83   0
  -8  12   4   69.14    7.31   0
  -7  15   5  258.10    8.79   0
  -6  20   6   18.84    6.72   0
  -5   1 -11  198.91    5.63   0
  -4  -2  -6 2045.09   15.75   0
   0  14   6  460.85    9.14   0
   1  -1 -11   82.79    7.04   0
   3   9   5  869.13   10.40   0
   5  -3  -9  138.39    6.83   0
   5   9   5 1243.82   12.61   0
   7  -3  -9  227.71    8.14   0
  10  -2 -10   30.60    6.62   0
  17   1  -1  288.82   10.16   0
  20   4   0   31.47    6.26   0
  23   5  -1   52.20    7.17   0
 -12   4 -10  259.87    6.62   0
  -8   0  -8  676.31    8.63   0
  -8   0  -4 2032.67   16.55   0
  -5  -1  -9  255.51    6.30   0
  -2   8   4   38.48    4.55   0
  -1  -3  -7  514.83    8.11   0
  -1  -3  -5 1826.43   15.99   0
   3  -3  -9  237.71    6.11   0
   7  19   7  181.32    6.04   0
  13  11   5  387.83    7.30   0
  18   6   2   25.09    4.38   0
  19   9   3  180.93    6.02   0
  21  11   3  115.12    5.92   0
   0   4   6    1.29    3.19   0
   0   8   6    1.88    3.18   0
   0  12   0  174.07    4.05   0
   0  14   4    1.07    2.84   0
   1  -5   1 3395.15   22.86   0
   1  15  -1  769.12    7.47   0
   1  17   1  766.52    7.08   0
   2   0   8    0.03    2.20   0
   2  16  -2  343.93    5.40   0
   2  18   6  185.49    5.09   0
   2  20   4  936.94    8.39   0
   3  21   5  316.31    4.98   0
   4  -8  -2   92.03    4.56   0
   4  16  -4 1449.82   10.10   0
   4  22   6   69.95    4.26   0
   4  24   2   10.69    3.36   0
   5 -13   3  276.70    4.59   0
   5  25   1  239.03    4.26   0
   6 -14   4  322.97    5.48   0
   6  -4  10    3.57    5.58   0
   6  12  -6  105.50    4.61   0
   8 -14  -2  196.77    4.63   0
   8  -8  10    9.84    4.80   0
   8  18  -6  246.35    5.39   0
   9 -17   5  509.66    5.84   0
   9 -15   7  376.95    6.14   0
  11 -19   3  315.11    5.30   0
  11 -17   7    9.18    2.71   0
  12 -20   2  566.91    6.01   0
  15 -19  -3   70.80    3.49   0
  -1   3   3 1193.71   19.11   0
  -1   7   1 2934.27   18.56   0
   0  14   0    7.26    3.16   0
   0  16   2    0.21    2.86   0
   1  -5   3 2403.45   19.08   0
   1  13   7   95.96    4.28   0
   1  17   5  339.07    5.14   0
   1  19   3  113.74    4.12   0
   2  20   0  846.58    7.51   0
   3  -9   1 1845.01   12.81   0
   3  19   7  163.06    4.85   0
   3  21  -1  602.18    6.76   0
   3  23   1  482.74    6.13   0
   3  23   3  120.73    4.29   0
   4  24   0  538.66    6.45   0
   4  24   4  274.48    4.71   0
   6 -14   2 1458.35    9.56   0
   7 -15   3  348.40    5.49   0
   7 -11  -3 1703.76   11.74   0
   8 -16   4 1023.40    7.86   0
   9 -17   1  940.28    7.40   0
  10 -18   2  106.32    3.45   0
  10  12  -8  192.62    6.67   0
  14 -20   0   62.39    4.07   0
  15 -21   1  139.91    4.58   0
  16 -14  -6    6.53    3.75   0
  -1  11   1 1747.49   12.09   0
  -1  11   3  693.20    7.77   0
   0  12   6    1.33    3.46   0
   0  16   4 1739.63   11.03   0
   1  19   1  503.13    5.72   0
   2  14   8   41.12    4.07   0
   2  22   2  870.20    7.60   0
   3  -9   3  836.89    9.14   0
   3  -7  -1 1375.33   12.68   0
   3  -3  -3 5405.01   36.60   0
   3  23   5  158.76    4.96   0
   4  12  10   21.03    4.24   0
   5  -9   7  823.68    9.26   0
   6  14  -6  548.58    7.54   0
   6  22  -4   51.28    3.99   0
   7 -13  -1 1835.08   11.23   0
   7   9  -7  269.72    7.31   0
   7  21  -5  251.16    5.41   0
   7  25  -3    9.93    2.88   0
   8 -14   6  175.46    4.79   0
   8 -10  -4  679.88    8.28   0
   9 -11   9   80.82    4.47   0
   9  17  -7  135.59    5.02   0
  10 -16   6  596.42    6.96   0
  10 -14   8  100.58    3.58   0
  11 -17  -1   28.79    3.74   0
  11 -15  -3  159.02    3.94   0
  13 -19   5  127.88    4.46   0
  14 -20   4   12.44    3.76   0
  14 -16  -4   34.80    2.91   0
  14 -12  -6   27.90    3.92   0
  16  -8  -8   20.86    4.07   0
  -1  13   3 1075.21    9.22   0
   1  -3   5 1914.28   20.16   0
   1   9  -3  882.93    9.77   0
   1  15   7  232.66    5.55   0
   1  17  -1  747.37    6.86   0
   1  19   5  157.15    4.73   0
   2  18  -2  403.06    5.33   0
   2  20   6    8.10    3.53   0
   2  22   4    5.52    2.45   0
   3  15   9  127.66    5.33   0
   3  21   7  138.70    4.73   0
   4 -10   4  288.75    5.52   0
   4  18  -4   60.35    3.02   0
   4  26   2  230.54    4.38   0
   5 -11   5  421.70    5.92   0
   5  17  -5  476.04    6.03   0
   5  23  -3  223.96    5.22   0
   7   5  -7  902.10   15.32   0
   9 -15  -1  973.40    7.79   0
  12 -18   0  313.75    5.43   0
  12 -14  -4  336.46    5.17   0
  14 -20   2   23.95    2.86   0
  14 -18  -2   33.08    3.03   0
  -1   9   5  471.98    7.79   0
  -1  11   5  648.25    8.32   0
  -1  13   1 1189.98    9.27   0
  -1  15   3  658.24    7.09   0
   0   8  -2    2.55    3.18   0
   0  14   6  377.10    6.25   0
   0  18   2 2067.54   10.98   0
   0  18   4    0.89    3.03   0
   1   7  -3  727.41    9.59   0
   1  11  -3  739.99    8.37   0
   1  21   1  454.08    6.00   0
   1  21   3  287.45    4.59   0
   2  -4   6   11.26    4.27   0
   2   6  -4  159.54    6.03   0
   2   8  -4   35.63    3.68   0
   2  10  -4  401.10    6.75   0
   2  16   8   31.57    3.85   0
   2  22   0   57.26    2.80   0
   3  25   1   19.97    4.09   0
   4 -10   2 3330.22   16.30   0
   4  -8   6   50.82    3.97   0
   4  24  -2    7.28    3.63   0
   4  26   0   35.66    3.77   0
   5   7  11   54.95    7.65   0
   6 -12   0 4201.74   16.92   0
   6  -8   8    2.72    4.14   0
   6  16  -6  450.23    6.86   0
   7 -13   5  362.41    5.83   0
   7 -11   7  283.46    5.69   0
   7  -1  11   44.25    6.62   0
   7  13  -7  407.02    7.18   0
   8  -4  -6  944.81   13.39   0
   9 -15   5  236.12    5.13   0
   9  19  -7   45.55    4.30   0
  10 -16   0   66.00    3.85   0
  11 -15   7   75.76    4.10   0
  12 -18   2  135.47    4.45   0
  12 -18   4   89.21    3.39   0
  16 -20   0   14.27    2.66   0
  17 -11  -7   55.77    4.41   0
  -1   3   1  146.13    7.20   0
  -1   5   5 1031.60   14.74   0
  -1  13   5  432.46    6.80   0
   0   6  -2 8570.37   34.22   0
   0  10  -2 3404.46   17.07   0
   0  12  -2    1.38    3.02   0
   0  18   0    6.23    3.49   0
   1   5  -3 2113.88   18.74   0
   1  13  -3 1185.13    9.59   0
   1  17   7  200.44    4.99   0
   1  19  -1  536.53    5.89   0
   2  -6   4  146.00    5.09   0
   2  12  -4 2260.69   13.76   0
   2  20  -2   23.53    2.63   0
   2  22   6  313.98    5.91   0
   2  24   2   31.18    2.75   0
   2  24   4   34.02    3.86   0
   3  -7   5 1022.98   10.75   0
   3  17   9   47.48    4.48   0
   5 -11   3  378.96    5.95   0
   6  24  -4   75.25    3.26   0
   7  23  -5  123.72    3.92   0
   8 -12  -2 1435.81   10.09   0
   9 -13   7   11.54    2.64   0
  10 -16   4    6.47    2.43   0
  10 -14  -2  316.83    5.41   0
  10  16  -8   38.48    4.43   0
  11 -17   1   42.44    2.82   0
  11 -17   3   22.02    2.62   0
  12  -2  -8  350.98   10.29   0
  15  -1  -9   78.45    7.54   0
  16 -20   2  365.80    5.06   0
  16 -18  -2   10.48    3.67   0
  17 -15  -5   64.39    3.47   0
  -1  17   3  443.25    5.93   0
   0  14  -2 1258.53    9.43   0
   0  20   2   -2.19    2.38   0
   0  20   4   81.43    4.19   0
   1  23   1  210.58    4.73   0
   1  23   3  111.67    3.95   0
   2  -6   2 3360.04   20.45   0
   2  14  -4  112.14    4.21   0
   2  18   8   60.40    4.25   0
   2  24   0   26.11    3.69   0
   3   7  -5 1084.66   12.40   0
   3  25  -1   33.86    3.83   0
   4  -4   8   23.54    4.52   0
   5  25  -3  229.41    4.44   0
   6 -12   2    3.41    2.22   0
   6  -6  -4  996.77   11.40   0
   6  18  -6  148.58    3.89   0
   7 -13   1 1954.17   11.14   0
   7  15  -7   37.89    3.98   0
   8 -14   2  168.00    4.61   0
   9 -15   3  704.95    6.69   0
  10 -12   8  181.29    5.13   0
  12 -16   6   26.86    3.00   0
  12 -14   8  110.53    3.79   0
  13 -17   5  283.00    5.64   0
  13  -7  -7  558.33    8.72   0
  14 -18   0  462.17    5.52   0
  15 -19   1  142.67    3.86   0
  15 -19   3   73.27    4.08   0
  17 -19  -1  133.02    3.74   0
  -2  10   2 2689.61   15.74   0
  -2  12   2  271.37    5.38   0
  -1  13  -1 1400.77   10.23   0
  -1  15   5  657.63    7.04   0
  -1  17   1  704.40    6.79   0
   0  18   6  793.42    8.28   0
   0  20   0  117.56    4.11   0
   1  19   7   44.40    4.03   0
   1  21  -1  432.94    5.31   0
   2  26   2   73.90    4.00   0
   3  13  -5 1164.23    9.62   0
   4  22  -4   74.35    4.44   0
   4  26  -2  232.42    4.35   0
   5  21  -5   19.38    3.78   0
   6 -10   6  754.32    7.88   0
   7  17  -7   20.72    3.85   0
   8 -12   6  875.80    8.46   0
  10 -14   6  313.44    5.72   0
  10  -8  10  167.72    5.51   0
  11 -15  -1  313.67    4.79   0
  11 -11   9  112.45    4.95   0
  14 -18   2   40.27    3.96   0
  14 -18   4  420.25    5.32   0
  14 -10  -6   37.48    4.09   0
  14  -4  -8   87.15    6.10   0
  16  -6  -8  196.39    6.99   0
  18 -16  -4    4.52    2.85   0
  -2   8   2  993.45   10.37   0
  -2  12   4 2202.15   13.57   0
  -2  14   2 1615.44   10.71   0
  -1  17   5  339.29    5.75   0
  -1  19   3  115.40    3.31   0
   0  16  -2    0.83    2.23   0
   0  22   2   82.17    3.02   0
   1  17  -3  454.08    5.54   0
   1  23   5  118.87    3.75   0
   1  25   3  188.87    5.04   0
   2   4  -4 5007.03   32.71   0
   2  26   0    4.86    3.45   0
   3  15  -5  509.08    6.35   0
   3  23  -3  147.87    3.89   0
   4  -6  -2 1219.78   12.34   0
   4  10  -6  613.23    8.68   0
   5  -9   5 1200.38   10.34   0
   6  -2  10  179.58    7.36   0
   6  20  -6   25.51    2.73   0
   7 -11  -1 1646.01   10.81   0
   9 -13  -1   21.68    2.25   0
  11 -15   5  256.42    5.24   0
  11  11  -9  121.77    6.61   0
  12 -16   0   53.42    2.85   0
  12 -12  -4   13.36    3.80   0
  12  -8  -6    6.95    3.51   0
  13 -17   1  318.37    4.81   0
  13 -15   7  158.10    3.90   0
  13 -11  -5  351.74    6.47   0
  16 -18   0   67.93    4.24   0
  17 -19   1  129.23    3.73   0
  18 -12  -6   33.45    4.10   0
  -2   6   2 3262.92   21.27   0
  -2  14   4   87.80    3.95   0
   0   4  -2    0.92    3.15   0
   0  18  -2 2102.65   11.56   0
   0  20   6   -0.08    3.49   0
   0  22   0    5.68    3.29   0
   1  19  -3  134.47    4.01   0
   1  21   7  127.90    4.54   0
   2  24  -2   26.88    3.85   0
   3  -7   3 1342.82   12.13   0
   3   5  -5 1464.20   16.63   0
   3  17  -5   56.11    3.84   0
   4  -8   4 3562.66   17.94   0
   4   8  -6   48.98    4.17   0
   4  14  -6  609.21    7.60   0
   4  24  -4  279.32    5.64   0
   5  23  -5  178.24    4.98   0
   8  10  -8  195.47    6.37   0
   8  12  -8   16.02    4.32   0
   9 -13   5   17.27    3.56   0
   9  -7  -5  577.71    8.46   0
  11 -15   1  308.07    5.30   0
  11 -13   7  244.56    5.43   0
  11  -9  -5  106.82    4.57   0
  11   9  -9   56.28    6.04   0
  14 -16   6  439.15    5.89   0
  15 -17   5  115.44    4.55   0
  15 -15  -3  185.79    4.16   0
  16 -18   2   10.76    3.55   0
  16 -18   4  116.20    3.56   0
  17  -9  -7  150.70    5.32   0
  -2  10   0  524.94    6.84   0
  -2  14   0  313.92    5.56   0
  -2  16   4   52.83    3.55   0
  -2  18   2  424.53    5.90   0
  -1  17  -1  773.43    7.11   0
  -1  19   5  151.43    3.91   0
  -1  21   1  469.17    6.21   0
  -1  21   3  292.23    4.70   0
   0  24   2    3.11    2.40   0
   3  25  -3   87.16    3.54   0
   4  16  -6    4.11    3.42   0
   6 -10   0  422.92    5.98   0
   6  22  -6  247.00    4.73   0
   7  -9   7  262.81    5.63   0
   8 -12   0   24.36    3.22   0
   9 -11   7   52.60    4.02   0
  10 -14   4  149.01    3.78   0
  11 -15   3  127.79    3.70   0
  12 -12   8    4.37    3.83   0
  13 -15  -1  330.94    5.60   0
  15 -17   1  159.88    4.70   0
  17 -17  -1  158.63    4.74   0
  18 -18   0  233.70    4.95   0
  -2  16   0    7.42    2.41   0
  -2  18   4   66.78    3.82   0
  -1  13   7   99.23    4.41   0
  -1  19  -1  540.42    5.89   0
  -1  23   3  116.23    4.41   0
   0  10   8    0.93    4.49   0
   0  14   8   -1.36    3.65   0
   0  20  -2    2.98    2.44   0
   0  22   6  144.74    4.71   0
   1  -3   1  167.26    6.71   0
   1   3  -3 1201.79   18.13   0
   1  11   9  285.91    7.88   0
   1  13   9   33.41    5.04   0
   1  25  -1  167.81    3.98   0
   1  27   1   85.64    3.27   0
   2  26  -2   84.46    4.07   0
   3  -5  -1 6014.73   29.28   0
   4  -8   2   77.60    3.58   0
   5  -9   1 2625.69   14.65   0
   6 -10   4  653.08    7.39   0
   6  -8  -2 1360.48   11.35   0
   8 -12   4   71.20    2.98   0
   8 -10  -2 1322.50   10.19   0
   8  16  -8  314.58    6.49   0
   9 -13   1   32.13    2.72   0
   9 -13   3   40.07    3.53   0
  10 -14   2  276.30    4.65   0
  10 -10   8  202.10    5.42   0
  11   7  -9  127.96    8.98   0
  12 -14   6   48.58    3.04   0
  14 -16   0   59.74    3.10   0
  14 -16   4   34.27    3.86   0
  15 -17   3  220.23    4.26   0
  15  -7  -7  103.58    4.91   0
  16 -10  -6   47.28    4.13   0
  18 -18   2    3.34    3.81   0
  19 -13  -5  101.54    4.54   0
  -2   6   4  142.54    5.48   0
  -2  18   0  388.55    5.75   0
  -2  20   2   30.40    2.69   0
  -1  11   7  396.69    7.28   0
  -1  15   7  224.97    5.56   0
  -1  21  -1  408.45    5.98   0
   0  16   8  777.81    9.05   0
   0  22  -2  114.34    4.27   0
   0  26   2  562.49    5.90   0
   1  -3   3 1212.12   16.08   0
   1  15   9   99.90    4.99   0
   2  -4   0 9822.02   41.88   0
   3  21  -5  376.82    6.21   0
   4   6  -6 1518.76   16.72   0
   5  -9   3 1226.21   10.05   0
   5  -5  -3  153.99    5.36   0
   7 -11   3 1625.81   10.74   0
   8 -12   2 1403.95    9.59   0
  10 -12   6   60.89    3.85   0
  13 -13   7   20.56    3.58   0
  14 -16   2 1012.36    7.57   0
  14 -12  -4   85.30    3.37   0
  15 -11  -5  217.60    5.51   0
  17 -17   3   50.40    4.07   0
  -3  11   3 1267.68   10.61   0
  -3  13   1 1100.96    9.19   0
  -3  13   3 1010.23    8.62   0
  -3  15   1  754.46    7.52   0
  -3  15   3  547.53    6.63   0
  -2  12   6   71.77    4.34   0
  -2  14   6  670.47    8.02   0
  -2  20   0  840.23    7.61   0
  -2  20   4  888.99    7.51   0
  -2  22   2  853.43    7.54   0
  -1  17   7  206.33    5.23   0
  -1  23   5  119.95    4.71   0
  -1  25   3  176.23    5.21   0
   0  18   8    3.80    3.70   0
   1  23  -3  119.83    3.57   0
   1  27  -1   81.05    3.30   0
   3  -5   5 1408.31   13.37   0
   4  20  -6   33.67    2.91   0
   5  15  -7  295.63    5.44   0
   6  -8   6  356.22    6.48   0
   8 -10   6  848.55    8.23   0
   9  -7   9  124.99    4.81   0
  10  -6  10  104.22    5.15   0
  11 -13   5  622.39    7.01   0
  11 -11  -3 1098.96    8.78   0
  11  -3  -7  733.38   11.47   0
  12 -14   0  847.30    7.18   0
  13 -15   1  306.25    4.67   0
  13 -15   3  524.70    6.44   0
  13  -5  -7   91.24    5.02   0
  14 -14   6   68.02    4.11   0
  14  -8  -6  681.31    8.51   0
  16 -16   0    5.76    2.58   0
  16 -16   4   26.10    3.66   0
  19 -15  -3   86.90    3.60   0
  -3  11   1 1885.86   12.06   0
  -3  17   1  475.07    6.35   0
  -3  17   3  413.25    5.36   0
  -2   6   0    5.49    2.36   0
  -2  16   6    1.52    2.20   0
  -2  18   6  176.12    4.97   0
  -2  22   4    7.63    3.59   0
  -1  11  -3  722.35    8.17   0
  -1  15  -3  717.38    7.44   0
  -1  19   7   45.27    4.11   0
  -1  25   1  181.51    3.97   0
   0  12  -4  263.98    5.51   0
   0  14  -4    3.03    3.12   0
   0  16  -4 2110.11   11.95   0
   0  24  -2    2.32    2.41   0
   1  25  -3  209.09    5.19   0
   2  -4   4 4883.53   27.19   0
   2  12  10    1.72    4.00   0
   2  24  -4   37.91    3.09   0
   3  23  -5  161.89    4.12   0
   4  22  -6   83.76    4.50   0
   5   9  -7  817.77   10.84   0
   5  19  -7   88.20    4.43   0
   7  -7  -3  236.51    5.65   0
   9 -11  -1  611.09    6.59   0
   9  -9  -3 2032.34   12.94   0
  11 -11   7  507.04    7.03   0
  12 -14   2  259.97    5.08   0
  12 -10  -4  481.33    6.82   0
  13  -9  -5  539.94    7.37   0
  14 -12   8   52.28    3.21   0
  15 -15   5  170.24    4.08   0
  16  -4  -8    0.41    3.94   0
  17 -11  -5  318.97    6.00   0
  18 -10  -6   31.64    3.26   0
  19 -17   1  174.40    4.11   0
  -3   9   1 1863.87   13.25   0
  -3  13   5 1052.60    9.82   0
  -3  19   3  377.05    5.13   0
  -2  14  -2 1547.67   10.21   0
  -2  16  -2  335.33    5.45   0
  -2  24   2   29.32    3.67   0
  -1  17  -3  444.54    5.41   0
  -1  19  -3  132.06    4.02   0
  -1  21   7  136.42    4.81   0
  -1  25  -1  169.29    4.69   0
  -1  27   1   83.60    4.15   0
   0  10  -4    0.80    2.86   0
   0  18  -4    2.15    3.51   0
   1  13  -5  473.54    6.95   0
   1  15  -5  786.94    8.02   0
   1  17  -5  427.56    6.21   0
   4  -2   8   39.88    5.07   0
   7  -9  -1   70.07    3.20   0
   8   6  -8  593.49   14.58   0
   9 -11   5  229.24    4.35   0
  10 -12   0  628.12    6.46   0
  11 -13   1 1076.35    8.68   0
  11 -13   3 1132.17    8.92   0
  12 -12  -2 1532.07    9.64   0
  12  -6  -6  104.79    4.71   0
  15 -15   1  175.84    4.66   0
  15 -15   3  202.18    4.79   0
  15 -13   7  100.16    4.38   0
  16 -14  -2   86.82    3.43   0
  16 -12  -4   40.12    3.18   0
  17 -15  -1  151.29    4.64   0
  18 -16   0    4.56    2.91   0
  18 -16   4    2.55    3.80   0
  -3  21   3  417.52    5.48   0
  -2   8   6   80.58    5.00   0
  -2  10  -2 2915.80   15.77   0
  -2  18  -2  410.87    5.37   0
  -2  20  -2   27.19    3.66   0
  -2  20   6    8.57    2.37   0
  -2  24   0   28.53    3.69   0
  -1   9  -3  869.37    9.64   0
  -1  21  -3  338.79    5.54   0
   0  20  -4   99.25    4.26   0
   0  26  -2  588.16    6.16   0
   1  11  -5  824.97    9.06   0
   1  19  -5  187.45    4.99   0
   5  21  -7   26.82    2.97   0
   7  -9   5   72.47    3.24   0
   8 -10   0  798.36    8.03   0
   9  13  -9   63.05    4.88   0
  10  -8  -4   21.00    2.69   0
  10  -4  -6   55.27    5.18   0
  12 -12   6  617.00    6.52   0
  12 -10   8  187.48    4.35   0
  12   0  -8  169.14    8.50   0
  13 -13   5  231.69    5.09   0
  13  -9   9   96.10    4.67   0
  14 -14   0  405.02    5.36   0
  16 -14   6    4.61    2.79   0
  17 -15   5   68.27    3.38   0
  18 -16   2  350.15    5.08   0
  19 -11  -5   37.45    4.13   0
  20 -16   0   29.90    2.91   0
  -4  14   2  671.54    7.17   0
  -4  16   2    6.11    3.08   0
  -3   7   3 1175.20   12.38   0
  -3  11  -1 2129.98   13.00   0
  -3  13  -1 1071.50    8.67   0
  -3  17  -1  487.20    5.81   0
  -3  19   5  287.28    4.86   0
  -3  23   3  122.92    4.62   0
  -2  22   6  309.20    5.67   0
  -1  27  -1   78.77    4.23   0
   0   8  -4 6255.67   25.85   0
   0  22  -4    2.72    3.59   0
   1  21  -5  106.76    4.32   0
   2  -4   2   85.55    4.92   0
   2  12  -6   76.14    4.44   0
   2  14  -6  774.65    8.39   0
   2  16  -6    3.16    3.32   0
   2  18  -6  220.34    5.29   0
   4  -6   0  624.76    8.52   0
   6  16  -8   19.34    4.03   0
   9 -11   1  607.94    6.95   0
   9 -11   3  114.66    4.15   0
   9  11  -9   98.15    6.15   0
  10  -8   8   30.10    3.83   0
  14 -14   2  270.74    5.34   0
  17 -15   3   96.89    4.34   0
  18 -14  -2   18.63    2.58   0
  18 -12  -4   18.59    2.79   0
  18  -4  -8   13.35    5.02   0
  19 -15  -1  231.26    4.34   0
  19  -7  -7   63.17    4.72   0
  -4  12   2  470.57    6.15   0
  -4  14   4  146.17    4.55   0
  -4  16   4 1200.97    9.50   0
  -4  18   2 1066.30    8.10   0
  -4  18   4   49.05    3.67   0
  -4  20   2  212.63    4.83   0
  -3   7   1 1253.65   11.94   0
  -3  21  -1  620.72    6.88   0
  -3  21   5  317.65    4.99   0
  -2  22  -2  907.83    7.22   0
   0  24  -4  547.93    6.87   0
   1   9  -5  535.04    8.10   0
   1  23  -5  139.13    4.92   0
   2  20  -6   11.90    3.68   0
   4  -6   4   96.95    3.82   0
   8 -10   2 1293.63    9.75   0
  13 -13   1  193.58    4.61   0
  13 -13   3  172.13    4.63   0
  13 -11   7  143.60    3.95   0
  14 -10  -4  801.15    7.62   0
  15 -13  -1  275.96    5.29   0
  15  -5  -7  299.13    7.05   0
  16 -14   4  439.21    6.15   0
  19 -15   1  238.00    5.20   0
  19 -15   3   92.83    4.24   0
  19 -13  -3  114.70    3.78   0
  20 -14  -2   14.13    2.67   0
  20 -12  -4   23.54    4.00   0
  -4  10   2 2878.39   15.82   0
  -4  12   4  203.64    5.15   0
  -4  14   0  121.52    3.54   0
  -4  16   0 3112.89   13.59   0
  -4  18   0   80.86    3.18   0
  -4  20   4   31.12    3.70   0
  -3   9  -1 2183.65   13.95   0
  -3  23  -1  465.89    6.14   0
  -3  23   5  149.47    3.98   0
  -3  25   1   20.56    2.87   0
  -2   4   4 4857.38   34.13   0
  -2   8  -2 1035.67   10.25   0
  -2  24  -2   24.60    2.71   0
  -1   3  -1  271.50    8.89   0
  -1   7  -3  714.01    9.59   0
   2  22  -6  367.68    6.09   0
   3  -5   3 2031.61   16.11   0
   4  -4  -2  942.94   12.54   0
   5  -7   3 2568.36   15.81   0
   7  -9   3  242.12    4.66   0
   8  -8  -2    4.47    2.45   0
   8  -8   6   24.83    3.88   0
   9  -5   9  175.05    5.53   0
  10  -4  10    9.36    3.73   0
  11 -11   5  400.26    5.51   0
  11  -9  -3  270.23    5.68   0
  12 -12   0   75.20    3.35   0
  12 -12   4    8.02    3.23   0
  14 -12   6   28.39    2.76   0
  14 -10   8  229.82    4.81   0
  15 -13   5  150.87    3.82   0
  16 -14   2   86.12    4.43   0
  18  -8  -6  467.79    7.26   0
  -4  12   0  249.87    4.65   0
  -4  22   4   81.41    4.22   0
  -2  26  -2   78.36    4.04   0
   0   6   8   -0.24    5.18   0
   2   2   8   33.66    7.68   0
   2   8  10   27.66    7.24   0
   3  15  -7  131.47    4.07   0
   4  -6   2 1271.89   11.66   0
   4  -4   6  348.08    7.31   0
   6  -8   2 1461.57   10.93   0
   6  -6  -2 5009.43   23.26   0
  11  -9   7   43.34    4.01   0
  12 -12   2 1513.15    9.45   0
  15 -13   1  258.26    5.19   0
  15 -11   7  123.61    4.56   0
  17 -13   5  126.83    4.55   0
  17  -9  -5  114.09    4.59   0
  18 -14   0  240.26    4.35   0
  18 -14   4  208.21    4.12   0
  -5  15   3  853.90    8.02   0
  -5  17   1 1160.64    9.07   0
  -5  17   3  905.52    8.13   0
  -5  19   3  264.43    5.07   0
  -4  10   4  268.80    5.91   0
  -4  24   0  494.18    6.45   0
  -4  24   4  250.20    5.51   0
  -3  15   7  110.13    4.75   0
  -3  17  -3  457.10    6.15   0
  -3  19   7  168.92    5.14   0
  -2  14   8   38.07    4.20   0
  -2  16  -4   58.76    3.67   0
  -2  16   8   28.65    3.94   0
  -2  18  -4   82.94    4.16   0
  -2  18   8   52.24    4.34   0
  -1  17   9   38.56    4.53   0
   1   7  -5 1154.11   12.95   0
   3  21  -7  163.73    4.23   0
   9  -9  -1 2037.46   12.17   0
   9  -9   5  608.53    7.24   0
   9   9  -9  265.02    9.07   0
  10 -10   0 1417.41   10.17   0
  11 -11   3  991.91    8.36   0
  12  -8  -4  212.30    4.77   0
  12  -8   8  170.15    5.15   0
  13  -7   9  149.34    5.25   0
  13  -3  -7  146.51    5.89   0
  14 -12   0   51.27    3.79   0
  14 -12   4   70.67    4.01   0
  15 -13   3   91.79    3.37   0
  16 -12   6  444.89    5.75   0
  16  -2  -8  193.65    7.13   0
  17  -5  -7   76.64    4.79   0
  18 -14   2   17.34    2.74   0
  19 -13  -1   51.44    4.08   0
  20 -14   0  196.53    4.09   0
  20  -8  -6    8.20    3.94   0
  -5  13   1  102.71    4.07   0
  -5  13   3  282.78    5.24   0
  -5  15   1  742.79    7.04   0
  -5  19   1  201.90    4.02   0
  -5  21   3   20.04    3.70   0
  -4  16  -2    7.27    3.31   0
  -4  16   6    5.59    3.51   0
  -4  18  -2 1111.11    8.77   0
  -4  18   6  425.49    6.56   0
  -4  20   6   20.01    3.61   0
  -4  26   2  240.03    4.47   0
  -3  13   7  451.90    7.37   0
  -3  19  -3  420.11    5.24   0
  -3  21  -3  486.48    6.06   0
  -3  21   7  148.06    4.93   0
  -2  14  -4  111.74    4.35   0
  -2  20  -4 1034.22    8.04   0
  -2  22  -4    5.48    3.58   0
  -1  15   9  105.55    5.07   0
  -1  17  -5  421.73    6.18   0
  -1  19  -5  182.88    4.96   0
   0   2  -2 5803.68   45.34   0
   0   6  -4    1.35    2.98   0
   3  11  -7  764.62    9.71   0
   9  -7   7  813.84    8.70   0
  10 -10   4 1243.26    8.90   0
  13 -11  -1  383.19    5.26   0
  13 -11   5  329.74    4.97   0
  17 -13   1  131.26    4.44   0
  17 -11   7   50.72    3.42   0
  18 -12  -2   29.89    2.85   0
  18 -12   6   26.71    4.20   0
  19 -13   5   83.47    3.51   0
  21 -13  -1  182.89    5.26   0
  -5  23   3  172.63    4.08   0
  -4  14  -2  714.17    7.35   0
  -4  14   6  482.27    7.09   0
  -4  20  -2  188.60    3.94   0
  -4  22  -2  227.40    5.09   0
  -4  22   6   70.28    4.31   0
  -3   7   5  949.55   11.97   0
  -3  13  -3 1050.45    8.58   0
  -3  23  -3  147.62    3.74   0
  -2   6  -2 3125.22   19.81   0
  -1  13  -5  478.37    6.89   0
  -1  13   9   30.56    5.21   0
  -1  21  -5  109.12    3.44   0
   0  18  -6  958.24    8.99   0
   0  20  -6    6.06    3.59   0
   2   2  -4  257.45   12.33   0
   2   8  -6   86.54    4.74   0
   3  -1   7  230.06    7.71   0
   4  18  -8   25.79    4.19   0
   7  -7   5  439.24    6.74   0
   7   3  11  111.12    7.73   0
  10 -10   2  497.54    5.98   0
  12  -4  -6  822.98   10.67   0
  12  -4  10  256.72    6.35   0
  13  -9   7  367.15    6.11   0
  14 -12   2   74.10    3.27   0
  16 -12   0    4.05    3.66   0
  16 -12   4   44.22    4.04   0
  16  -6  -6   19.51    4.10   0
  19 -13   1   58.34    4.16   0
  19 -13   3  112.16    4.44   0
  19 -11  -3  154.94    3.94   0
  19  -5  -7  100.79    4.96   0
  20 -12  -2  345.60    5.20   0
  20 -10  -4  141.08    4.74   0
  21  -9  -5   99.67    3.75   0
  22 -12  -2   13.02    4.01   0
  -5  11   1  649.42    7.64   0
  -5  11   3  348.50    5.97   0
  -5  15   5  448.32    6.64   0
  -5  17  -1 1145.82    8.41   0
  -5  17   5  416.84    5.81   0
  -5  19   5  232.18    4.52   0
  -5  21  -1   44.23    3.79   0
  -5  21   5   18.91    3.70   0
  -5  25   1  245.15    4.32   0
  -5  25   3  218.59    4.59   0
  -4  12  -2  557.75    6.87   0
  -4  12   6   83.40    4.37   0
  -4  24  -2    6.60    2.65   0
  -3   5   3 2055.86   18.50   0
  -3  11  -3 1468.38   10.98   0
  -3  25  -3   92.02    3.34   0
   0  14  -6  430.09    6.67   0
   0  16  -6    6.04    2.57   0
   0  22  -6  174.18    5.31   0
   6   8  -8    3.26    4.84   0
   7  -5  -3 3970.51   21.55   0
   7  -5   7  852.43    9.69   0
   8  -8   4 1383.73   10.35   0
   9  -9   1 2061.51   12.28   0
  10  -8   6  977.25    8.84   0
  10  -6  -4 1029.89   10.24   0
  11  -5  -5 1184.16   11.56   0
  11  -5   9  162.45    5.27   0
  11  -1  -7   37.66    5.36   0
  13 -11   1  435.80    6.20   0
  13 -11   3  484.15    6.32   0
  14  -8   8   13.41    3.95   0
  15 -11   5  218.08    5.18   0
  16 -12   2 1226.94    9.04   0
  18  -2  -8  161.01    6.98   0
  21 -13   1  163.77    4.78   0
  21 -13   3   85.91    3.45   0
  -6  16   2  496.83    5.84   0
  -6  18   2  209.37    4.31   0
  -6  20   2   40.01    2.63   0
  -5  13   5  153.93    4.99   0
  -5  23  -1  122.03    3.66   0
  -5  23   5  145.51    3.86   0
  -5  25  -1  248.64    5.21   0
  -4   8   0 4282.01   19.94   0
  -4  26  -2  236.60    4.44   0
   0  14  10  171.41    6.61   0
   1  19  -7   56.81    4.43   0
   3  -3  -1 7620.53   39.15   0
   3  -3   5 1159.94   13.32   0
   5  -5  -1 2113.16   16.31   0
  10  -2  10   36.73    5.04   0
  11  -9  -1  257.75    5.13   0
  11  -9   5   85.67    4.04   0
  12 -10   4  443.40    6.02   0
  14   0  -8    3.24    5.13   0
  15  -9   7   59.29    4.28   0
  15  -3  -7  326.10    8.15   0
  17 -11   5  302.05    5.72   0
  18 -12   0   18.11    2.87   0
  18 -12   4   21.06    2.77   0
  18  -6  -6   24.63    4.02   0
  20 -12   4   26.74    3.90   0
  -6  14   2 1327.95    9.39   0
  -6  16   0  190.45    4.91   0
  -6  16   4   56.34    3.96   0
  -6  18   0  376.59    5.08   0
  -6  18   4  194.17    4.15   0
  -6  20   0 1283.10    8.69   0
  -6  20   4  564.59    6.32   0
  -6  22   0   29.60    2.85   0
  -6  22   4   44.19    3.95   0
  -6  24   2  113.77    3.47   0
  -2  10  -4  386.80    6.06   0
  -1   5  -3 2275.60   18.82   0
   0  12  -6    4.02    3.67   0
   1  15  -7  267.37    5.96   0
   1  17  -7  260.61    5.00   0
   1  21  -7  180.63    4.40   0
   4  12  -8   33.49    4.38   0
   5  -3  -3 1056.99   13.83   0
   6  -6   4  866.18    9.27   0
   8  -8   2    5.03    2.43   0
  11  -7   7  111.81    4.60   0
  12 -10   2  155.26    4.68   0
  15 -11   1  330.41    5.51   0
  15 -11   3  545.12    6.70   0
  15  -9  -3   64.52    3.20   0
  16 -10  -2   11.91    3.53   0
  16 -10   6   48.56    3.30   0
  16  -8  -4    7.79    3.58   0
  16  -8   8   23.85    3.03   0
  17 -11  -1  297.94    4.62   0
  18 -12   2   27.35    2.82   0
  20 -12   0    4.35    2.75   0
  20 -12   2  349.77    5.84   0
  22 -12   0   60.49    3.23   0
  -6  14   4  297.59    5.59   0
  -6  24   0   91.32    3.35   0
  -6  24   4   62.98    3.37   0
  -6  26   0  142.37    4.62   0
  -5   9   3 1337.44   11.45   0
  -5  11  -1  752.58    7.99   0
  -4  10  -2 3047.71   15.49   0
  -4  10   6  512.81    8.87   0
  -3   9  -3  949.27    9.78   0
   6  -6   0 1494.46   12.21   0
   6  -2   8  216.03    6.78   0
   6   2  10  181.29    8.11   0
   7  -7   1 1338.37   10.81   0
   7  -7   3  208.73    4.63   0
   8  -6   6  401.18    6.76   0
   8  -4  -4   75.94    4.46   0
   8   0  10    1.10    4.82   0
  11  -7  -3  450.30    6.83   0
  12  -8   6    9.37    3.64   0
  13  -5   9   74.11    4.82   0
  14 -10   4  885.71    7.80   0
  17 -11   3  315.61    5.34   0
  17  -9  -3  342.50    5.87   0
  17  -9   7  138.41    3.94   0
  18 -10  -2   33.54    3.96   0
  19 -11  -1  224.29    4.36   0
  22 -12   2    8.15    2.82   0
  -7  17   1   78.85    4.03   0
  -7  19   1  509.39    6.36   0
  -7  19   3  261.98    5.15   0
  -7  21   1  514.94    6.46   0
  -7  21   3  437.07    6.16   0
  -7  23   1  128.75    4.51   0
  -7  23   3   98.27    4.36   0
  -6  12   2    2.15    2.11   0
  -6  20  -2   47.43    3.87   0
  -5  11   5  399.85    6.94   0
  -5  17  -3  918.97    8.24   0
  -5  19  -3  250.50    4.33   0
  -5  19   7   82.60    4.48   0
  -5  21  -3   31.11    2.59   0
  -5  21   7   19.91    3.90   0
  -5  23  -3  230.65    5.15   0
  -4   6   2 1289.82   13.23   0
  -4  16  -4 1512.53   10.25   0
  -3  17  -5   59.56    3.81   0
  -3  19  -5  343.34    5.91   0
   0  12  10    2.53    5.00   0
   1  13  -7  118.04    4.70   0
   2  18  -8   62.07    4.60   0
   4  -4   4  105.19    4.91   0
   5   5  -7  294.31   11.55   0
   8  -6  -2 1581.56   12.33   0
   9  -7   5  537.20    7.23   0
  10  -8   4   13.53    3.17   0
  11  -9   1  292.89    4.82   0
  11  -9   3  274.04    4.60   0
  12  -8  -2   13.91    3.16   0
  12  -6  -4 1764.49   12.65   0
  13  -9   5  507.13    6.05   0
  14 -10   0 1197.65    8.80   0
  14  -4  -6   74.44    4.29   0
  15   3  -9   89.54    6.82   0
  17 -11   1  275.14    4.65   0
  17  -3  -7   72.06    4.66   0
  18  -8  -4   13.72    3.99   0
  19 -11   1  234.76    5.24   0
  19 -11   3  186.54    4.96   0
  19  -9  -3  171.22    5.04   0
  20 -10  -2   11.99    3.99   0
  21  -7  -5   32.13    3.96   0
  22 -10  -2   61.21    4.40   0
  -7  15   1  181.70    4.66   0
  -7  17   3   34.51    2.76   0
  -7  25   1    9.07    2.66   0
  -7  25   3   10.84    4.03   0
  -6  12   4 2365.64   14.00   0
  -6  16  -2  567.90    6.73   0
  -6  18   6  144.62    4.73   0
  -6  20   6   16.35    3.72   0
  -6  22  -2  496.95    5.73   0
  -6  22   6  221.27    5.39   0
  -6  24  -2  137.19    4.41   0
  -5  15  -3  885.00    8.06   0
  -5  17   7  336.87    6.40   0
  -5  25  -3  230.56    4.37   0
  -4  16   8  360.93    7.62   0
  -4  18   8   26.19    3.92   0
  -2  18  -6  224.29    5.35   0
  -2  20  -6   10.46    3.48   0
   0  10  -6 2556.08   16.44   0
   2  -2   4  274.13    8.34   0
   2  16  -8   32.98    4.20   0
   6  -6   2 4882.64   21.27   0
   6  -4   6   59.67    4.32   0
   9  -5   7   80.31    4.36   0
  12  -2  10   33.72    5.17   0
  13  -7   7  502.87    6.97   0
  13  -5  -5  505.27    7.64   0
  14 -10   2  185.76    3.99   0
  15  -5   9   97.04    4.66   0
  16 -10   0  523.73    6.52   0
  16 -10   4  554.80    5.91   0
  20  -8  -4   25.88    3.00   0
  21 -11   1  221.92    4.42   0
  21 -11   3  102.11    3.58   0
  21  -9  -3   83.55    3.33   0
  22  -8  -4   10.34    4.03   0
  23 -11   1   37.14    3.06   0
  -7  15   3  298.73    4.93   0
  -7  21  -1  499.74    5.67   0
  -7  21   5  220.81    5.25   0
  -7  23  -1  123.19    4.64   0
  -7  23   5  109.31    4.65   0
  -6  10   2  537.09    7.32   0
  -6  16   6  420.80    6.80   0
  -5  15   7  234.74    5.95   0
  -4   6   0  635.91    9.05   0
  -4  14  -4  164.55    3.95   0
  -3  17   9   52.25    4.84   0
  -2   8  -4   37.10    3.72   0
  -2  16  -6    4.59    3.39   0
   1   5  -5 1133.48   14.75   0
   2   6  -6 2033.44   19.46   0
   4  -4   0    8.96    2.90   0
   4  10  -8  287.53    7.69   0
   5  -5   3  106.38    4.13   0
  10  -8   2 2450.41   13.33   0
  13  -9   3  495.01    6.41   0
  14  -8   6  616.07    6.59   0
  14  -6   8  193.92    4.54   0
  15  -9   5  256.11    4.55   0
  16  -4  -6 1126.91   10.85   0
  16   0  -8   13.56    4.08   0
  18 -10   0  451.91    6.26   0
  18 -10   4  257.83    4.45   0
  19  -3  -7   61.22    4.62   0
  20 -10   4  162.68    4.66   0
  -8  18   2  454.64    5.94   0
  -8  20   2  393.40    5.88   0
  -8  24   2   56.77    4.34   0
  -7  13   3 1176.53    9.79   0
  -7  17   5   16.38    3.71   0
  -7  19   5  162.13    4.10   0
  -6  14  -2 1435.80    9.64   0
  -5   9  -1 2444.03   14.13   0
  -4  14   8   32.55    5.05   0
  -1  21  -7  181.21    4.42   0
   2  14  -8   48.75    4.48   0
   5  13  -9   39.25    5.34   0
   9  -5  -3  173.18    5.21   0
  10  -6   6  338.42    5.99   0
  12  -8   4  216.08    4.80   0
  12   2  -8  348.77   10.71   0
  13  -9   1 1195.18    8.85   0
  13  -1  -7  501.55    9.21   0
  14  -8  -2 1506.44    9.91   0
  15  -7   7  100.49    3.56   0
  16  -8   6   53.25    4.21   0
  16  -6   8  205.39    5.54   0
  17  -9   5  100.80    3.58   0
  18 -10   2   39.56    4.11   0
  19  -9   5   82.94    4.54   0
  20 -10   0  327.42    4.95   0
  22 -10   0  152.65    3.80   0
  22 -10   2   67.11    4.16   0
  -8  16   2   19.91    3.54   0
  -8  18   0    9.47    3.50   0
  -8  20   0  205.09    4.20   0
  -8  20   4   44.71    3.98   0
  -8  22   0  376.79    5.04   0
  -8  22   4  244.76    5.45   0
  -7  15  -1  158.56    3.98   0
  -6  10   0  405.15    5.95   0
  -6  14   6  517.48    7.32   0
  -4   6   4   97.73    4.86   0
  -4  12  -4  234.62    4.61   0
  -3  15   9  128.67    5.49   0
  -2  14  -6  799.69    7.95   0
  -1  17  -7  243.10    5.00   0
   3  -3   3 5141.43   28.32   0
   4  -2   6 2058.91   17.33   0
   6  -4  -2   64.72    4.57   0
   7  -5   5 1648.27   12.42   0
   8  -6   4 1203.96   10.20   0
   8   0  -6    2.74    5.11   0
   9  -7   1  996.79    9.12   0
  11  -7   5  362.17    5.38   0
  15  -9   1  359.81    5.81   0
  15  -7  -3  233.20    5.30   0
  16  -8  -2   43.03    3.75   0
  18  -8   6  425.33    6.52   0
  18  -4  -6    4.10    3.85   0
  18   0  -8    0.25    4.12   0
  19  -7   7   55.14    4.57   0
  20  -8   6   10.25    4.12   0
  20  -4  -6  379.14    7.08   0
  21  -9   5   98.36    3.63   0
  23  -9  -1  122.67    5.10   0
  -8  18   4  168.07    4.09   0
  -7  15   5  207.62    4.50   0
  -7  25  -3    8.46    3.89   0
  -6  12  -2    6.41    3.32   0
  -6  20  -4  638.43    7.21   0
  -6  22  -4   44.28    3.17   0
  -5  11  -3  420.87    6.29   0
  -4   8   6   46.90    4.20   0
  -3   7  -3 1386.91   12.31   0
  -2   2   2 2188.58   28.65   0
  -2   4  -2   80.67    4.61   0
  -1  15  -7  278.47    6.01   0
   0   4  -4  166.18    6.48   0
   3   7  -7  591.85   11.63   0
   3  17  -9   57.67    4.79   0
   8  -6   0 2007.22   13.34   0
  10  -6  -2  896.78    9.27   0
  10   0  10  232.02    6.37   0
  11  -5   7  544.02    7.40   0
  12  -8   2   19.47    3.75   0
  13  -3   9   75.63    4.76   0
  14  -8   4   87.11    4.49   0
  16  -6  -4  856.04    8.67   0
  17  -9   1  299.30    5.61   0
  18  -8  -2  746.48    7.64   0
  22  -8  -2  323.71    5.88   0
  -9  21   1   28.85    2.84   0
  -9  21   3   11.75    3.63   0
  -9  23   1  186.97    4.01   0
  -9  23   3  233.19    5.53   0
  -9  25   1  212.51    5.09   0
  -8  16   4  932.71    8.71   0
  -8  20  -2  418.80    6.02   0
  -8  22  -2   96.95    4.49   0
  -8  24  -2   55.45    4.19   0
  -7  11   1 1491.82   10.54   0
  -7  11   3 1552.68   11.34   0
  -7  19  -3  296.12    4.82   0
  -6  18  -4  218.11    4.29   0
  -5  19  -5  275.60    4.87   0
  -4  20  -6   27.88    4.00   0
  -4  22  -6   79.31    4.51   0
  -3  11  -5 1173.99   10.37   0
  -2   8   8   35.88    6.06   0
  -2  12  -6   75.08    4.51   0
   0  18  -8   -4.58    3.81   0
   2   0   6  688.65   13.37   0
   2  12  -8  930.69   10.90   0
   3  -3   1 7639.50   36.71   0
   7  -5  -1 3302.78   18.35   0
   7   9  -9   65.65    7.05   0
  10  -4  -4  647.16    8.37   0
  12  -6   6  118.95    4.70   0
  12  -4   8   10.99    2.74   0
  13  -7   5  304.15    5.76   0
  14  -8   0  218.53    5.13   0
  17  -7  -3  464.70    5.91   0
  19  -9   1  374.25    5.19   0
  19  -9   3  180.42    4.14   0
  19  -7  -3  103.93    4.69   0
  19  -5  -5   62.77    3.51   0
  20  -8  -2   15.88    2.73   0
  20  -6  -4  305.60    5.87   0
  21  -9   1   27.55    2.87   0
  21  -9   3   81.34    3.44   0
  21  -7  -3   85.44    4.20   0
  21  -5  -5  164.92    4.36   0
  22  -6  -4   78.02    4.78   0
  23  -9   1  124.83    3.78   0
  23  -7  -3   84.49    3.73   0
  -9  19   3  145.98    3.89   0
  -9  21  -1   32.26    3.89   0
  -9  23  -1  180.02    4.96   0
  -9  25  -1  221.21    5.31   0
  -8  14   0  593.59    6.41   0
  -8  18  -2  415.69    6.12   0
  -7  17  -3   44.91    2.90   0
  -6   8   2 1482.58   12.35   0
  -6  12   6   87.12    4.56   0
  -5  17  -5  485.50    5.98   0
  -4  10  -4  303.45    5.79   0
  -4  12   8   28.16    4.32   0
  -4  18  -6  506.77    6.99   0
  -1   7  -5 1154.13   12.33   0
   0   8  -6    1.62    3.52   0
   1  -1   3 2703.33   29.71   0
   3  15  -9  140.34    6.46   0
   8  -6   2 1521.06   11.25   0
   8  -4   6  949.26    9.83   0
  11  -7   3  529.92    6.57   0
  14  -8   2 1572.88   10.47   0
  14  -4   8   80.99    4.48   0
  15  -3   9   95.29    4.82   0
  16  -8   0   42.17    3.90   0
  16  -8   4   11.11    2.83   0
  18  -8   4   14.36    3.87   0
  20  -8   4   27.09    3.84   0
  22  -8   4   11.09    4.03   0
  24  -8   0   98.11    4.62   0
 -10  24   2  166.72    4.95   0
  -9  17   3  740.71    7.19   0
  -9  19  -1  101.65    4.17   0
  -8  14   4  345.86    5.40   0
  -8  16  -2   21.92    3.65   0
  -8  20   6  208.38    4.61   0
  -7  11  -1 1725.12   11.42   0
  -6  10  -2  545.38    7.17   0
  -6  18   8   98.01    4.80   0
  -5  15  -5  542.66    6.93   0
  -4  16  -6    8.39    3.45   0
  -3  19  -7  201.62    5.52   0
  -3  21  -7  164.51    4.40   0
  -1  13  -7  119.27    4.70   0
   0  16  -8  898.96    9.13   0
   1   9  -7  380.30    8.22   0
   2  -2   2 2399.74   23.60   0
   5   7  11   56.96    8.04   0
   5  11  -9  158.55    7.25   0
   7  -5   3 3771.75   18.68   0
   8   2  10  152.09    6.66   0
   9  -5   5  343.00    6.16   0
  10  -6   4  942.83    8.74   0
  11  -7   1  534.62    6.47   0
  11  -5  -3 1992.85   12.97   0
  12  -6  -2  417.48    6.35   0
  12   0  10    3.88    4.07   0
  13  -7  -1  826.30    7.55   0
  13   5  -9   74.66    7.58   0
  14  -6   6   86.92    3.44   0
  15  -7   5  101.02    3.58   0
  16  -8   2   44.02    3.93   0
  17  -7   5  162.54    4.92   0
  17  -1  -7  198.89    6.08   0
  18  -8   0    6.20    3.82   0
  20  -8   0    1.64    3.88   0
  21  -7   5   34.58    4.19   0
  22  -8   0    8.19    2.93   0
  22  -8   2  289.96    5.69   0
 -10  20   2   15.65    3.64   0
  -9  15   1  943.01    7.86   0
  -9  15   3  681.66    7.45   0
  -9  17  -1  864.16    7.80   0
  -9  19   5   82.22    4.32   0
  -9  21   5   12.43    2.60   0
  -8  12   0   22.60    3.37   0
  -8  18   6  203.22    4.62   0
  -7  17   7   18.92    3.98   0
  -6  14  -4  319.21    5.05   0
  -5   9  -3 1388.35   11.33   0
  -4   6  -2 1191.59   11.82   0
  -2   6  -4  163.49    5.56   0
   6  -4   4 3939.00   20.16   0
   7  -5   1 3670.29   18.54   0
   9  -3   7   29.45    4.06   0
  11  -1   9   24.02    5.00   0
  13  -7   3 1147.40    9.13   0
  14  -2  -6  101.54    4.80   0
  14   2  -8  238.95    7.60   0
  15  -7  -1  413.57    6.12   0
  15  -5   7  289.97    5.08   0
  16  -6   6   21.21    2.96   0
  16  -4   8    4.81    2.97   0
  17  -5   7   71.03    4.54   0
  18  -8   2  723.70    6.82   0
  18  -6   6   26.21    4.20   0
  18  -4   8    7.28    4.30   0
  19  -7   5  332.08    5.16   0
  19  -5   7  113.10    5.19   0
  20  -8   2   16.41    2.81   0
  20  -6   6   60.97    4.62   0
  23  -7  -1  141.68    4.93   0
 -10  18   0  849.19    7.76   0
 -10  18   2   99.45    4.23   0
 -10  20   0  192.73    4.09   0
 -10  20   4  162.22    5.21   0
 -10  22   4   87.13    4.61   0
  -8  14  -2  188.36    4.95   0
  -8  16   6   18.48    4.01   0
  -8  22  -4  299.59    5.81   0
  -8  24  -4  187.42    4.22   0
  -7   9   1   64.32    3.22   0
  -7  11   5  781.75    9.14   0
  -7  13  -3 1275.98    9.73   0
  -6  16   8   16.69    4.32   0
  -3  17  -7  160.09    4.27   0
  -2  10  -6 1097.16   10.93   0
   0  14  -8    2.23    3.82   0
   4  -2  -2 4201.27   30.43   0
   6   0   8    1.82    3.71   0
   7   1   9  168.08    6.14   0
  10  -6   0  366.98    5.77   0
  10  -6   2  951.68    8.95   0
  10  -2   8  752.87    8.99   0
  11   1  -7   36.23    5.45   0
  12  -6   4 1546.01   10.57   0
  13  -7   1  785.38    7.49   0
  13  -5  -3  662.62    8.06   0
  14  -6  -2  124.67    4.23   0
  16  -2  -6    7.67    3.91   0
  17  -7  -1  506.91    6.01   0
  19  -7  -1  479.64    6.30   0
  23  -7   1  123.16    4.81   0
  23  -7   3   86.41    4.61   0
  24  -6  -2   45.63    3.39   0
 -10  16   2 1376.28    9.60   0
 -10  22  -2  141.14    4.78   0
 -10  24  -2  175.67    4.99   0
  -9  13   1   32.38    3.37   0
  -9  15  -1  895.64    7.69   0
  -9  17   5  425.38    6.04   0
  -9  19  -3  175.66    4.73   0
  -9  21  -3    7.98    2.59   0
  -8  12   4   66.33    3.28   0
  -8  20  -4   36.85    2.98   0
  -7  15   7   33.33    4.07   0
  -7  19  -5  232.41    5.20   0
  -6  12  -4 2347.41   13.10   0
  -5   7   5 1265.51   13.57   0
  -4   4   2  822.63   12.19   0
  -3   3   3 4822.71   35.67   0
  -3   9  -5  796.93    8.85   0
  -1  11  -7  462.53    7.70   0
   1  17  -9   43.91    4.65   0
   6   6  -8  181.49   14.38   0
   8  -4  -2 3983.72   20.75   0
   9  -5  -1  633.46    7.76   0
  10  -4   6   55.64    4.18   0
  11  -5   5 1175.36    9.86   0
  15  -7   1  382.94    5.46   0
  16   2  -8  193.58    6.62   0
  17  -7   3  459.59    5.75   0
  18  -6  -2   27.78    3.97   0
  18   2  -8  156.79    7.14   0
  19  -7   1  505.17    6.62   0
  19  -7   3  115.42    3.59   0
  20  -6  -2   36.95    4.23   0
  20  -2  -6   25.57    3.38   0
  21  -7   1   75.33    4.47   0
  21  -7   3   82.63    3.40   0
  22  -6  -2   62.22    3.43   0
 -11  19   1  281.91    5.27   0
 -11  21   1  313.78    4.85   0
 -11  21   3  265.65    5.69   0
 -11  23  -1  236.25    5.14   0
 -11  23   3  105.45    3.76   0
 -10  16   0   59.41    3.13   0
 -10  20  -2   15.45    2.74   0
  -9  13   3   41.11    2.92   0
  -8  18  -4  189.89    4.13   0
  -7   9  -1   69.68    3.97   0
  -6  20  -6   22.18    2.89   0
  -2  18  -8   63.14    3.79   0
   2  10  -8   31.05    4.44   0
   6  -4   2   66.10    4.30   0
   6  -2   6 1286.64   12.36   0
   6   4  10    6.56    4.88   0
   9  -5   3  159.63    4.86   0
  10   2  10   38.89    5.30   0
  11  -3   7  726.08    8.31   0
  12  -6   0  951.01    8.81   0
  12  -2   8  317.68    6.24   0
  13  -1   9  190.66    4.88   0
  14  -6   4  791.81    7.37   0
  15  -5  -3  492.20    6.37   0
  15   5  -9  111.84    7.22   0
  16  -4  -4   70.91    4.42   0
  17  -5  -3  185.30    5.24   0
  19  -3  -5   90.73    4.78   0
  20  -6   4  315.42    5.63   0
  20  -4  -4   33.79    4.22   0
  21  -5  -3  214.15    4.37   0
  22  -6   4   96.98    3.39   0
  22  -4  -4   97.31    3.96   0
  24  -6   0  172.31    5.00   0
  24  -6   2   44.82    4.42   0
 -11  19   3  287.54    5.56   0
 -11  21  -1  343.74    5.04   0
 -10  14   2  254.12    5.10   0
 -10  18  -2  112.33    3.66   0
  -9  13  -1   22.42    2.69   0
  -9  17  -3  811.50    7.42   0
  -8  14   6  161.52    5.24   0
  -8  16  -4 1035.05    8.60   0
  -7  11  -3 1671.58   11.18   0
  -7  17  -5   23.90    2.87   0
  -6   8  -2 1309.69   10.96   0
  -6  14   8   74.67    4.96   0
  -5   5   1 1967.06   15.74   0
  -5  15   9  228.22    7.55   0
  -5  21  -7   25.76    2.94   0
  -4   4   0    6.95    2.86   0
  -4  10   8  253.64    8.15   0
  -2   4   6   11.66    6.99   0
   3  -1   5 1114.18   14.22   0
   3   1   7  234.40    8.13   0
   8  -2  -4  941.01   11.84   0
  10   0  -6 1292.56   14.90   0
  12  -6   2  485.29    6.02   0
  12  -4   6  764.74    8.12   0
  13  -5   5  504.63    6.04   0
  14  -6   0 1139.28    9.37   0
  15  -1   9   78.42    3.79   0
  16  -6   4  871.30    7.44   0
  18  -6   4  464.28    5.68   0
  18  -4  -4   48.88    3.16   0
  21  -5   5  174.85    5.53   0
  22  -6   0  344.45    5.13   0
  22  -6   2   62.90    4.44   0
 -12  22   0  349.31    5.98   0
 -12  22   2   17.51    4.01   0
 -10  14   0  636.67    7.31   0
 -10  16  -2 1338.90    9.63   0
 -10  20   6   38.47    4.22   0
  -9  11   1  584.79    7.04   0
  -9  15  -3  725.49    7.55   0
  -9  19   7   42.31    4.39   0
  -7  13   7  346.04    6.96   0
  -7  15  -5  279.75    5.60   0
  -6  16  -6  453.82    6.79   0
  -5  11  -5  440.22    6.87   0
  -5  19  -7   87.68    3.77   0
  -4  12  -6   67.99    3.43   0
  -3  13  -7  509.33    7.64   0
   0  12  -8  186.46    6.02   0
   5  -3   3  928.76   11.19   0
   5   3   9  173.42    7.38   0
   7  -3   5 1185.52   11.12   0
   8  -4   4   65.87    3.32   0
   9  -5   1  678.98    7.64   0
   9   1   9  335.81    8.14   0
  13   1  -7  488.85    9.21   0
  14  -6   2   94.24    3.72   0
  14  -4   6   74.75    4.35   0
  14  -2   8  241.42    5.06   0
  15  -5   5  226.81    4.44   0
  16  -2   8  200.10    5.69   0
  17  -5   5  239.14    5.43   0
  18  -6   0  290.41    5.62   0
  18  -6   2   20.20    3.74   0
  18  -2   8  141.29    5.21   0
  19  -5   5   59.96    3.51   0
  20  -6   0  419.50    5.47   0
  20  -6   2   40.39    4.29   0
  20  -4   6  371.57    6.63   0
  23  -5  -1   47.67    4.44   0
 -11  21   5  141.31    4.21   0
 -11  23  -3  111.27    4.46   0
 -10  14   4  138.20    4.64   0
 -10  18   6   45.67    4.19   0
 -10  22  -4  113.50    4.94   0
  -9  13   5   20.09    3.79   0
  -9  21  -5   13.59    4.20   0
  -8  10   4  582.27    7.81   0
  -8  14  -4  415.59    6.19   0
  -6  10  -4  695.63    7.85   0
  -5   7  -3 2619.51   16.24   0
  -2  12  10    2.46    6.08   0
   4  -2   4  333.98    7.53   0
   4   2   8   42.41    5.38   0
   7  -1   7  236.53    6.23   0
   9  -3  -3   75.40    4.40   0
  12   2  10   37.09    4.52   0
  13  -5  -1  954.08    8.76   0
  15  -3   7  311.37    5.24   0
  15   1  -7   46.95    5.62   0
  16  -4   6 1118.89    8.70   0
  17  -3   7   71.07    3.60   0
  19  -3   7   65.54    3.63   0
  19   1  -7   84.90    4.92   0
  23  -5   3   51.71    3.14   0
  24  -4  -2  166.84    4.29   0
 -13  23   1   65.84    4.33   0
 -12  18   0  319.88    5.66   0
 -12  18   2  118.62    4.56   0
 -12  20   4   16.59    4.12   0
 -12  22  -2   21.93    3.80   0
 -11  15   1  262.14    4.68   0
 -11  15   3  129.57    4.54   0
 -11  21  -3  281.41    4.68   0
 -10  12   2  155.63    4.60   0
 -10  20  -4  187.45    4.17   0
  -9  17   7  124.05    5.14   0
  -8  10  -2 1267.96   10.08   0
  -7   7   1 1212.63   10.93   0
  -2  14  -8   43.96    4.25   0
  -1  17  -9   39.24    4.69   0
   0   6  -6 1150.97   14.47   0
   8  -4   0    2.93    3.38   0
  11  -5   1 2025.84   12.59   0
  13  -5   3  655.35    7.41   0
  15  -5  -1  361.12    6.08   0
  17  -5  -1  302.54    5.80   0
  17   1  -7  195.74    6.15   0
  19  -5  -1  137.79    3.70   0
  19  -5   3  147.51    4.68   0
  21  -5   1  329.27    5.95   0
  21  -5   3  208.56    4.50   0
  22  -4  -2   11.13    3.96   0
  23  -3  -3   76.41    4.75   0
 -13  21   1   95.20    4.46   0
 -13  23  -1   70.74    4.48   0
 -11  15  -1  307.54    5.51   0
 -11  17   5   68.77    4.24   0
 -11  19  -3  285.77    4.75   0
 -10  14  -2  289.03    4.88   0
 -10  18  -4  357.57    6.09   0
  -9  13  -3   46.46    3.80   0
  -9  19  -5  117.42    3.93   0
  -8  20  -6  245.77    5.01   0
  -7  13  -5  350.58    6.07   0
  -4   4   4  105.76    6.27   0
  -4  18  -8   23.18    3.19   0
  -3   7  -5 1053.53   11.26   0
  -2   8  -6   86.23    4.68   0
  -1   5  -5 1140.63   14.20   0
   1   7  -7  731.68   12.24   0
   3  11  -9  200.72    7.25   0
   5  -3   1  508.41    8.61   0
   6  12 -10   13.45    6.71   0
   8  -2   6  530.31    7.81   0
   8   4  10  106.27    6.25   0
   9  -3   5 1105.01   10.30   0
  10  -4   4  562.59    6.84   0
  11   1   9   26.08    4.23   0
  12   0  -6    1.47    3.99   0
  15  -5   3  467.74    6.01   0
  17  -5   3  186.04    4.11   0
  19  -5   1  109.10    4.77   0
  20  -4  -2  755.86    7.87   0
  20   0  -6    1.31    4.09   0
  21  -3  -3  124.09    4.94   0
  21  -1  -5   36.97    4.45   0
  24  -4   0    6.60    2.92   0
  24  -4   2  162.34    4.15   0
  25  -3  -1   86.07    4.72   0
 -13  19   1  195.45    4.98   0
 -13  21  -1   90.64    4.57   0
 -13  21   3   47.85    3.32   0
 -12  16   0   45.27    3.84   0
 -12  18  -2  121.73    4.59   0
 -12  18   4   73.29    3.43   0
 -11  17  -3   27.35    3.96   0
  -9  17  -5  490.96    6.73   0
  -8   8   0 2249.24   13.81   0
  -8   8   2    5.86    2.57   0
  -8  12  -4   77.01    3.92   0
  -8  16   8  278.63    6.73   0
  -8  18  -6  244.38    5.87   0
  -7   7  -1 1439.70   11.50   0
  -7   9  -3  281.10    5.67   0
  -5  13   9   34.29    5.43   0
   5   9  -9  242.02   10.92   0
   9  -1   7  639.65    8.61   0
  10   0   8    0.47    3.88   0
  11  -3  -3 1369.43   11.26   0
  12  -4   4    4.42    3.39   0
  14   0  -6 1229.38   12.08   0
  15  -5   1  423.83    5.86   0
  15   1   9   75.39    4.78   0
  16   0  -6    4.80    3.90   0
  18  -4  -2   16.62    2.78   0
  18  -4   4   58.43    4.13   0
  18   0  -6  788.75    9.26   0
  19  -1  -5  346.61    6.49   0
  20  -4   4   32.33    3.07   0
  21  -3   5  192.12    5.41   0
  25  -3   1   78.64    4.62   0
 -14  22   2   44.41    4.25   0
 -13  19  -1  212.51    5.40   0
 -13  19   3   65.02    4.65   0
 -10  12   4  583.54    7.50   0
 -10  16  -4   -0.67    2.44   0
  -9  15   7  339.48    6.80   0
  -7  19  -7  147.98    4.20   0
  -6   8   6  325.95    7.52   0
  -4  16  -8  394.85    6.94   0
  -3  11  -7  762.18    9.26   0
  -1  15  -9  114.72    5.32   0
   4   0   6    1.06    3.77   0
   5  -1  -3 3119.73   26.85   0
  10  -4   2   58.34    4.13   0
  10  -2   6  205.89    5.61   0
  11  -3   5  595.86    7.73   0
  12  -2  -4  611.17    8.52   0
  12   0   8  167.03    5.32   0
  12   4  -8    9.58    5.14   0
  14  -4   4  430.01    5.73   0
  16  -4   4   65.49    3.41   0
  18  -2  -4  307.25    6.15   0
  18   0   8    3.57    4.02   0
  18   4  -8   12.68    4.53   0
  19  -3   5   91.24    4.59   0
  20  -4   0   26.67    4.10   0
  20  -4   2  751.59    7.67   0
  20  -2   6   27.55    4.25   0
  23  -3  -1   25.82    3.98   0
  23  -3   3   84.19    4.47   0
 -14  22   0   90.84    3.57   0
 -12  16  -2   40.79    4.03   0
 -12  16   4   99.65    3.66   0
 -12  22  -4  214.26    4.41   0
 -11  13  -1  922.60    7.93   0
 -11  15  -3  147.32    4.73   0
 -10  12  -2  160.08    4.14   0
  -9  11  -3  134.73    4.66   0
  -9  11   5  214.97    5.06   0
  -9  15  -5  281.10    5.61   0
  -8  16  -6   28.14    4.16   0
  -7  17  -7   25.43    4.00   0
  -4   4  -2  921.83   11.64   0
  -2  12  -8  923.35   11.13   0
   0  10  -8    4.58    3.65   0
   7  -3   3 1219.91   11.31   0
   7   3   9  263.57    7.86   0
  10   4  10    6.51    4.19   0
  11  -1   7   42.68    4.07   0
  12  -2   6  189.66    5.21   0
  14   0   8    1.99    4.17   0
  14   4  -8   91.48    6.48   0
  15  -3   5  196.63    5.17   0
  16  -2  -4  517.59    7.36   0
  16   0   8   19.10    4.11   0
  16   4  -8    1.31    4.18   0
  17  -3   5  267.50    4.80   0
  17  -1   7  196.92    5.33   0
  18  -4   0   80.03    4.58   0
  18  -4   2   11.32    3.77   0
  18  -2   6   12.39    4.04   0
  19  -1   7   88.72    3.66   0
  23  -3   1   21.36    4.18   0
  24  -2  -2   84.55    3.76   0
 -13  17  -1  277.81    4.75   0
 -13  21  -3   46.51    2.93   0
 -10  14  -4  176.06    4.75   0
 -10  20  -6   37.71    4.50   0
  -8   8   4 1380.45   12.16   0
  -6   8  -4  111.24    4.46   0
  -5  13  -7  145.14    4.31   0
  -3  17  -9   60.30    4.82   0
  -2   4  -4 4936.73   28.65   0
   1   3   7  603.29   16.33   0
   2   8  -8   33.30    5.63   0
   3   5   9  255.54   10.11   0
   4  -2   0  175.98    6.60   0
   4  -2   2 3993.82   25.36   0
   5  -1   5 1294.11   13.28   0
   6  -2   4  382.40    7.50   0
  12  -4   2 2242.26   12.74   0
  12   4  10  254.09    6.75   0
  13  -1   7  481.37    6.63   0
  14  -4   0  262.10    4.84   0
  14  -2   6   94.24    3.59   0
  15  -1   7   45.51    3.19   0
  16  -4   0    4.14    3.02   0
  16  -4   2 2051.19   11.43   0
  16  -2   6   11.79    3.07   0
  21  -3  -1  248.64    4.70   0
  21  -3   3  136.21    3.88   0
  22  -2  -2   34.71    4.49   0
  22  -2   4  219.65    5.13   0
  23  -1  -3  122.27    5.36   0
  24  -2   0  109.80    4.78   0
  24  -2   2   91.83    4.60   0
 -15  21   1  134.23    4.87   0
 -14  18   0  463.59    6.47   0
 -14  18   2   30.92    3.00   0
 -14  20  -2   25.62    4.03   0
 -14  20   4    7.34    4.01   0
 -13  19  -3   65.44    4.38   0
 -13  19   5   99.19    3.76   0
 -12  18  -4   96.63    4.55   0
 -12  18   6   68.05    4.55   0
 -11  11   1  552.76    6.63   0
 -11  19  -5  134.20    4.17   0
  -8   8  -2    3.58    2.48   0
  -8  10  -4  633.26    7.35   0
  -8  10   6  819.78   10.10   0
  -8  14   8  140.81    5.92   0
  -6  18  -8  107.60    4.12   0
  -4  14  -8   26.15    4.21   0
   5   1   7  843.78   11.43   0
   6   2   8  212.01    6.65   0
   7  -3   1 1985.60   14.57   0
   9  -3   3   52.98    4.21   0
   9   3  -7   21.95    6.01   0
  19  -3  -1  224.43    4.35   0
  19  -3   3  249.94    4.69   0
  19   3  -7   64.52    4.72   0
  22   0  -4    3.53    4.02   0
 -13  15  -1  314.81    5.65   0
 -12  14  -2  241.82    4.58   0
 -11  11  -1  555.59    7.03   0
 -11  11   3  979.78    9.16   0
 -11  17  -5   79.19    4.50   0
 -11  17   7    6.46    4.13   0
 -10  10   4 1105.97   10.28   0
  -9  13   7   11.75    3.93   0
  -9  19  -7   46.11    4.49   0
  -8  14  -6  172.14    4.35   0
  -7  15   9   42.04    5.10   0
  -2   2  -2 2296.87   23.64   0
   2   8  10   32.01    7.92   0
   9   3   9   60.98    5.01   0
  11  -3   3 1284.07   10.36   0
  11   7  -9  124.91    9.23   0
  17  -3  -1  539.68    6.32   0
  17  -3   3  268.13    4.85   0
  17   3  -7   75.79    5.88   0
  19  -3   1  239.17    4.53   0
  20  -2  -2   57.19    3.29   0
  20  -2   4  313.91    5.03   0
  20   2  -6   26.09    4.35   0
  21  -1  -3   24.34    4.14   0
  21  -1   5   44.31    4.60   0
  21   1  -5   34.14    4.40   0
  22  -2   0  172.26    5.09   0
  22  -2   2   16.60    4.31   0
  25  -1   1   32.49    3.22   0
 -15  19  -1  134.53    4.78   0
 -14  18  -2   32.14    2.96   0
 -12  12   0   69.04    3.18   0
 -12  16  -4  144.30    4.65   0
 -12  16   6   27.92    4.15   0
 -10  10  -2  484.72    6.21   0
 -10  12  -4  661.77    7.37   0
  -7   5   1 3545.93   19.74   0
  -6  16  -8   22.83    4.27   0
  -5   5   5  214.14    7.75   0
  -3  15  -9  137.96    6.13   0
  -1  13  -9   23.23    4.24   0
   1   1   5 1518.86   22.90   0
   1  11  -9  327.37    8.95   0
   6   0   6 1138.95   11.98   0
   6   6  10  248.63    7.48   0
   8  -2  -2 2951.11   19.25   0
   8  -2   4  981.51   10.15   0
  11   3   9  319.18    6.82   0
  13  -3  -1  588.69    6.86   0
  13  -3   3  499.20    6.28   0
  13   3   9   76.84    5.04   0
  15  -3  -1  432.71    6.02   0
  15  -3   3  555.76    6.39   0
  15   3   9   96.65    5.00   0
  18  -2  -2   16.88    3.87   0
  18   2   8  160.22    5.29   0
  19   1   7   91.59    4.94   0
  20   0  -4  142.87    5.02   0
  20   0   6    1.92    3.99   0
  24   0  -2    2.35    4.41   0
 -15  17   1  156.59    4.86   0
 -10  12   6   54.53    4.23   0
 -10  16  -6  531.39    7.12   0
  -9   9  -3 2048.12   12.50   0
  -9  17  -7  137.88    4.99   0
  -8   6   2 1468.89   12.77   0
  -6   4   2   61.01    4.66   0
  -6  10  -6  845.51    9.42   0
  -5  11  -7  242.60    5.97   0
  -4   8  -6   51.19    4.31   0
  -3   9  -7  169.92    5.80   0
   3  -1   3 1114.11   14.96   0
   4  12 -10   22.98    5.94   0
   6   0  -4    4.40    4.45   0
   7  -1   5  340.17    6.93   0
   7   1   7  233.37    6.38   0
   8   2   8  275.99    6.48   0
  11  -3   1 1893.29   12.62   0
  11   3  -7  735.95   12.40   0
  13  -3   1  547.03    7.19   0
  13   3  -7  147.66    6.74   0
  15  -3   1  477.64    6.21   0
  15   3  -7  310.97    7.62   0
  16  -2   4  561.62    7.14   0
  16   2   8  201.75    5.79   0
  18   0   6  838.18    8.52   0
  18   2  -6    8.82    4.31   0
  19  -1  -3  464.90    6.19   0
  19   1  -5  335.18    6.57   0
  20  -2   0  390.75    5.57   0
  20  -2   2   37.80    3.09   0
  23  -1   1  249.96    4.71   0
 -16  20   0   14.39    2.77   0
 -15  17  -1  128.59    4.82   0
 -15  17   3  216.49    5.47   0
 -14  16  -2  918.65    7.72   0
 -14  16   4   26.79    4.06   0
 -14  20  -4   13.34    2.91   0
 -13  13  -1  173.06    4.13   0
 -13  13   3  144.43    4.83   0
 -13  15  -3  500.24    6.03   0
 -13  15   5  146.33    5.03   0
 -13  19  -5  126.73    4.85   0
 -12  12  -2 1475.89    9.95   0
 -12  12   4    8.98    3.64   0
 -11   9   1  292.88    5.53   0
 -11  15  -5  235.35    4.75   0
 -11  15   7   73.51    4.82   0
 -10   8   0    5.69    2.58   0
 -10   8   2 2663.89   15.00   0
 -10  16   8   37.41    4.55   0
  -9   7  -1 1044.38    9.63   0
  -8  12  -6  841.62    8.62   0
  -7  13  -7  414.41    6.89   0
  -5   3   1  521.17    9.82   0
  -2   6  -6 2009.97   17.39   0
   2   0   4    2.13    4.21   0
   3  -1  -1 1971.64   24.38   0
   6  -2   2 1766.41   14.97   0
   7  -1  -3  236.67    6.99   0
   8   2  -6  506.60   11.44   0
   8   6  10  131.22    6.70   0
  10  -2   4 1537.35   11.30   0
  10   2   8  780.78    9.44   0
  12  -2  -2  147.40    4.94   0
  12   2   8  330.66    6.57   0
  14  -2  -2  139.39    4.62   0
  14  -2   4  740.67    7.42   0
  14   2   8  263.11    6.26   0
  15  -1   5  463.34    6.90   0
  16   0   6    1.66    4.08   0
  16   2  -6   12.59    4.00   0
  17  -1   5  187.07    4.45   0
  17   1   7  196.52    4.60   0
  18  -2   0  885.53    8.47   0
  18   0  -4    0.94    3.95   0
  21  -1   3   38.14    3.23   0
  22   0   4    8.23    3.87   0
  23   1  -3  126.52    5.22   0
  24   0   2    1.56    2.81   0
  25   1  -1   28.61    4.31   0
 -16  18   2    5.69    4.02   0
 -15  19  -3   75.34    3.51   0
 -14  18  -4  387.58    6.31   0
 -12  10   0  941.29    8.71   0
 -12  14  -4  318.12    4.91   0
 -11  11  -3 1009.94    8.39   0
 -11  11   5  372.21    6.67   0
  -9   7   3  909.15    9.87   0
  -9  11  -5  258.44    5.47   0
  -6  14  -8   92.04    4.72   0
  -3   3  -3 5519.31   30.50   0
  -1   7  -7  718.93   11.06   0
   6  -2   0 1797.01   15.65   0
   8   0   6   -0.64    3.69   0
   9  -1   5 1259.67   10.73   0
   9   1   7  663.91    8.95   0
  10   6  10  104.89    6.57   0
  11   1   7   44.00    4.17   0
  13  -1   5  752.21    8.23   0
  14   0   6 1248.89   10.15   0
  15   1   7   37.52    3.28   0
  16  -2   2   21.91    4.16   0
  16   0  -4    5.76    3.64   0
  17   1  -5  174.44    4.70   0
  21  -1   1  124.13    3.76   0
  25   1   1   33.12    4.31   0
 -15  15  -1  186.37    4.99   0
 -15  15   1  172.00    4.11   0
 -13  17  -5  274.89    5.89   0
 -12  18  -6   72.63    3.76   0
 -11   9  -1  259.04    4.88   0
 -11   9   3  269.88    5.92   0
  -9  15  -7  391.34    6.48   0
  -8   8  -4 1500.58   11.36   0
  -7  13   9  184.90    7.72   0
  -6   6  -4 1008.22   10.38   0
  -3   5  -5 1442.91   14.30   0
   0  14 -10  203.26    7.96   0
   3   9  -9  101.42    7.89   0
   5   5   9  186.70    7.75   0
  10   0   6 1263.63   10.59   0
  12   0   6   -0.03    3.84   0
  12   2  -6  191.94    6.96   0
  13  -1  -3 1191.22   10.77   0
  14  -2   2  166.71    5.10   0
  15   1  -5  396.46    7.15   0
  19  -1  -1  419.39    5.55   0
  20   0   4  141.87    3.81   0
  21   1  -3   30.28    4.19   0
  21   1   5   37.46    3.54   0
  22   0   0    1.92    4.17   0
  22   0   2  499.34    6.79   0
  22   2  -4  192.44    4.72   0
  23   1   3  136.39    4.96   0
 -16  16   0    1.25    3.69   0
 -16  16   2   49.72    4.17   0
 -16  18  -2    9.53    2.74   0
 -16  18   4  115.17    4.96   0
 -15  15   3  155.88    4.07   0
 -15  17  -3  203.08    4.50   0
 -14  12   0   49.13    4.04   0
 -14  14   4  149.18    5.11   0
 -14  16  -4   33.59    4.10   0
 -11  13  -5  598.98    6.71   0
 -10   8  -2 2548.42   13.91   0
 -10  10  -4 1268.87    9.46   0
  -9  11   7   51.87    4.75   0
  -5   3  -1  594.06    9.48   0
  -5  15  -9  251.54    6.40   0
  -3  13  -9  184.60    6.24   0
   0   8  -8  893.76   13.48   0
   8  -2   2 3040.24   17.40   0
  10  -2   2 1033.38   10.00   0
  11  -1  -3  253.15    5.52   0
  12  -2   0  644.80    7.95   0
  12  -2   2  144.60    5.14   0
  13   1  -5  862.48   10.30   0
  14  -2   0 1429.50   10.17   0
  14   0  -4    2.87    2.95   0
  15   5   9  104.13    5.19   0
  16   6  -8  198.25    6.72   0
  18   4   8   13.51    4.47   0
  19  -1   1  449.87    5.80   0
  19   1   5  318.16    6.21   0
  19   3   7   67.10    4.88   0
  19   5  -7   98.77    4.20   0
  20   0  -2   -0.25    2.70   0
  20   2   6   26.44    3.20   0
  21   3  -5  159.87    4.56   0
  23   1  -1  252.42    4.92   0
 -15  17   5   94.58    3.98   0
 -14  12   2   73.88    3.42   0
 -12  10  -2  159.72    4.21   0
 -12  12  -4   10.51    3.65   0
 -11  17  -7   14.63    4.31   0
 -10   8   4   17.13    2.89   0
 -10  10   6   75.13    5.29   0
 -10  14   8   96.64    5.11   0
  -8   8   6   25.31    4.12   0
  -6   4  -2   64.18    4.43   0
  -1  11  -9  320.13    8.16   0
   5  -1   3 3292.05   21.64   0
   7   5   9  316.71    8.44   0
  10   0  -4    5.91    3.93   0
  11   1  -5  287.10    6.93   0
  12   0  -4  668.91    8.41   0
  15  -1   3  470.60    6.73   0
  17  -1  -1  289.65    5.04   0
  18   0   4   -0.46    2.87   0
  20   0   0  236.42    5.52   0
  20   0   2   -2.83    3.76   0
  20   2  -4  276.57    6.09   0
  23   1   1  250.39    4.88   0
 -17  17  -1  140.44    4.92   0
 -17  17   1  139.45    3.96   0
 -16  16  -2   59.08    3.26   0
 -15  15  -3  187.74    5.27   0
 -14  12  -2   68.64    4.47   0
 -13  15  -5  142.21    4.13   0
 -11   9  -3  221.54    5.19   0
 -11  13   7  239.51    6.37   0
 -10  12  -6   54.69    4.31   0
  -9   7  -3 1022.62    9.54   0
  -9  13  -7    5.78    4.02   0
  -8  10  -6  889.73    8.66   0
  -7  11  -7  293.56    5.60   0
  -5   9  -7  822.18    9.89   0
  -4   4  -4  130.18    5.59   0
   0   2  -4    2.50    4.36   0
   2   2   6  990.59   16.03   0
   2  12 -10    0.02    5.60   0
   3  -1   1 1918.26   21.27   0
   4   4   8   25.28    5.37   0
   9   5   9  186.58    6.10   0
  11   5   9  169.09    5.75   0
  13  -1   3 1330.50   10.28   0
  14   6  -8  193.09    6.84   0
  15  -1  -1  270.67    5.59   0
  16   0   4    6.84    3.71   0
  16   4   8   -0.43    2.89   0
  17   3   7   64.82    4.79   0
  17   5  -7   77.86    5.05   0
  18   0  -2  926.08    8.24   0
  18   2   6   16.14    3.18   0
  19   1  -3  459.48    6.19   0
  21   1  -1  120.29    4.94   0
  21   1   3   38.08    3.40   0
  22   2  -2   33.77    4.58   0
  22   2   4  212.02    4.39   0
  25   3  -1   88.07    3.71   0
  25   3   1   83.62    4.81   0
 -18  18   2    3.12    4.28   0
 -16  14   0  749.33    7.15   0
 -16  16   4   26.44    3.02   0
 -16  18  -4  127.12    3.94   0
 -15  13   3   87.73    4.56   0
 -15  15   5  173.52    5.35   0
 -14  14  -4  147.77    4.16   0
 -12   8   0  623.34    7.46   0
 -12  12   6  559.49    8.10   0
 -11  11  -5  430.36    6.59   0
 -10   6   0  362.92    6.47   0
  -9   9  -5  559.52    6.91   0
  -8  14  -8  146.11    5.42   0
  -7   5  -3 3701.94   19.46   0
  -6  12  -8  533.18    7.35   0
  -4  10  -8  280.43    6.81   0
  -4  12  10   18.25    7.72   0
   3   3   7  619.95   11.96   0
   4   8  10    6.01    5.48   0
  14   4   8   89.68    4.79   0
  15   3   7  329.74    6.39   0
  16   0  -2   12.86    3.76   0
  16   2   6   14.41    4.28   0
  18   0   0    3.40    4.17   0
  18   0   2 1166.63    9.29   0
  18   2  -4  319.68    6.34   0
  18   4  -6    3.87    4.07   0
  21   1   1  120.50    3.82   0
  21   3   5  189.96    5.58   0
 -18  18  -2    5.47    4.07   0
 -17  15   1  145.77    4.93   0
 -17  17  -3   49.12    4.34   0
 -16  14  -2   85.86    4.51   0
 -15  17  -5  114.44    4.16   0
 -12   8   2   15.68    3.43   0
 -12  14  -6   43.32    3.26   0
 -11   7  -1  522.35    7.23   0
 -11  15  -7   69.21    3.57   0
 -10   6   2  845.93    9.48   0
 -10  16  -8   44.97    4.40   0
  -3   3   5 1098.41   25.17   0
   5  -1  -1 7358.29   36.58   0
   6   4   8 1070.46   12.89   0
   9  -1   3 3002.99   16.51   0
  12   4   8    8.23    4.24   0
  13  -1  -1 1378.13   10.47   0
  13  -1   1 1558.42   11.40   0
  15   1   5  478.48    6.25   0
  19   1   3  467.06    6.03   0
  20   2   4  326.29    5.17   0
  22   2   2   26.50    3.16   0
  23   3  -1   29.17    4.25   0
  23   3   3   84.46    3.66   0
 -17  15   3   68.75    4.88   0
 -16  16  -4   22.34    4.28   0
 -15  13  -3   98.67    3.72   0
 -14  14   6   58.97    4.76   0
 -14  16  -6  449.62    7.03   0
 -13   9  -1 1020.20    8.59   0
 -13  13  -5  224.01    4.56   0
 -12  10  -4  477.31    6.65   0
 -10   8  -4   18.54    2.59   0
  -9   5  -1  627.05    8.08   0
  -8   4   0    7.06    3.61   0
  -4   6  -6 1513.99   13.93   0
  -3   7  -7  572.27    9.44   0
   0   4  -6    2.02    5.10   0
   1   7   9  299.45   12.45   0
   3   1   5 1079.32   14.65   0
   6   8  10  121.60    6.68   0
   7  -1  -1  652.34    9.98   0
   8   4   8   73.62    4.77   0
   9  -1  -1 1345.56   12.76   0
  10   4   8  340.43    7.12   0
  10   8  10  173.07    6.33   0
  11  -1  -1  560.99    7.40   0
  13   3   7  133.03    5.22   0
  14   0  -2 3433.54   16.54   0
  16   0   0   25.30    3.94   0
  16   0   2   -4.05    4.35   0
  17   3  -5  282.55    6.37   0
  19   1  -1  425.52    5.72   0
  19   1   1  428.26    6.78   0
  19   3   5   93.78    4.90   0
  21   3  -3  126.86    4.00   0
  21   5  -5  147.38    5.47   0
  23   3   1   27.02    4.40   0
  24   4   2  171.30    5.36   0
 -18  16   2  297.75    5.13   0
 -16  12   2 1167.20    9.44   0
 -15  11  -1  303.76    5.03   0
 -14  12  -4   89.26    4.36   0
 -13   9   3  393.89    5.92   0
 -12   8  -2   14.00    2.77   0
 -10   6  -2  857.12    8.91   0
  -8   4   2 3655.50   21.08   0
  -8   6  -4 1155.05   10.10   0
  -5   5  -5  212.06    6.20   0
  -3  11  -9  200.72    7.05   0
   5  -1   1 8541.22   36.27   0
   5   3   7  164.48    6.91   0
   6   0   4    0.66    3.87   0
   8   0   4 2173.86   15.03   0
   8   8  10    5.44    4.31   0
  10   0   4    6.17    3.78   0
  11  -1   1  557.72    7.15   0
  12   2   6  191.47    5.58   0
  15   1  -3  392.64    6.83   0
  17   1   3  620.98    6.87   0
  18   2   4  346.18    6.17   0
  18   4   6    7.34    4.31   0
  20   2   2   41.96    4.31   0
  20   6  -6   59.47    4.99   0
  21   3   3  139.69    5.14   0
  22   4   4  106.37    3.71   0
  24   4   0    2.22    3.07   0
 -19  17  -1  176.40    4.18   0
 -19  17   1  146.54    4.21   0
 -18  16  -2  347.60    5.29   0
 -17  13   1  122.61    3.72   0
 -17  15  -3   79.00    3.69   0
 -16  12  -2 1170.27    9.39   0
 -15  13   5  142.10    4.95   0
 -13   9  -3  423.15    6.48   0
 -12  12  -6  577.97    7.69   0
 -11  13  -7  277.45    6.16   0
 -10  10  -6   68.14    4.47   0
 -10  12   8  165.56    6.52   0
 -10  14  -8  112.99    5.19   0
  -9  11  -7   59.07    3.48   0
  -8  12  -8   14.68    4.11   0
  -7   9  -7  268.65    6.22   0
  -5   3  -3 1075.99   12.43   0
  -4   2  -2 4149.97   26.67   0
  -3   1   1 1961.63   25.37   0
   0  12 -10    0.21    4.51   0
   1   5  -7  490.71   13.68   0
   4   2   6 2123.59   18.77   0
   5   1   5 1288.61   13.68   0
   7  -1   1  639.47    8.90   0
   7   3   7  599.16    9.21   0
   8   6  -8  591.36   15.32   0
   9  -1   1 1315.48   11.43   0
   9   3   7   24.38    4.41   0
  11   1   5  310.99    5.72   0
  12   0  -2    4.07    3.71   0
  13   5  -7   92.65    5.56   0
  14   0   2 3242.19   15.10   0
  15   3  -5  185.81    5.64   0
  16   6   8  204.66    4.98   0
  17   5   7   57.74    4.82   0
  20   2   0  385.98    5.70   0
  20   4  -4   30.54    3.24   0
  21   5   5  166.72    5.51   0
  22   4  -2   12.24    4.07   0
  23   5  -3   42.28    3.42   0
 -18  14   0  201.14    4.43   0
 -18  14   2   15.37    4.46   0
 -17  13   3  137.77    5.04   0
 -16  14  -4  380.56    5.57   0
 -14  14  -6   60.82    4.66   0
 -13  13   7   17.17    4.24   0
 -12  14   8  114.86    5.88   0
 -11   7  -3  396.66    5.71   0
 -11   9  -5  105.25    4.42   0
  -9  13   9   53.62    6.22   0
  -8   4  -2 3749.01   19.48   0
  -8   8  -6   26.90    2.96   0
  -6  10  -8  317.55    6.89   0
   7   1   5  328.29    7.06   0
  13   9  -9  102.23    6.35   0
  14   0   0    5.91    2.74   0
  14   2  -4  778.42    9.38   0
  14   4  -6   73.27    4.60   0
  16   2   4  540.77    7.08   0
  16   8  -8   20.40    4.73   0
  17   1   1  308.27    5.31   0
  17   3   5  265.42    5.13   0
  18   2  -2   11.18    2.71   0
  19   3  -3  225.57    4.85   0
  20   4   4   36.01    4.28   0
  21   3   1  241.50    4.84   0
  22   4   2    7.38    4.32   0
  23   5   3   55.91    3.34   0
  24   6  -2   48.38    4.78   0
 -19  15  -1  182.77    5.74   0
 -19  15   1  195.35    4.53   0
 -18  16  -4    8.31    4.10   0
 -17  13  -3  114.10    4.74   0
 -17  15   5   68.32    4.95   0
 -16  12   4   36.83    4.44   0
 -15   9   1  329.60    6.03   0
 -15  13  -5  163.05    5.06   0
 -14  12   6   23.47    4.47   0
 -12  10   6   43.18    4.30   0
  -9   7  -5  557.76    7.82   0
  -7  13  -9  198.24    6.18   0
  11   7   9  121.12    5.50   0
  12   0   2   -0.90    2.75   0
  15   5   7  318.63    6.51   0
  17   7  -7  145.86    5.79   0
  18   2   2    9.81    2.94   0
  18   6  -6   24.67    4.29   0
  19   7   7   63.57    5.06   0
  20   6   6   52.73    3.64   0
  22   4   0  137.25    3.96   0
  23   5  -1   51.76    3.26   0
  24   6   2   47.54    4.66   0
 -20  16   0   29.49    3.89   0
 -19  15   3   78.49    5.00   0
 -17  15  -5   63.48    4.83   0
 -15   9  -1  302.38    5.12   0
 -14   8   2 1367.78   10.39   0
 -14  10  -4  769.74    7.38   0
 -12   8  -4  200.48    4.37   0
 -11   5   1 1847.15   13.02   0
  -5   7  -7  385.57    7.86   0
  -5  11  -9  153.95    5.98   0
  -3   1  -1 1931.52   21.76   0
  -2  12 -10    1.94    5.52   0
   3   7   9  519.55   11.68   0
   8   0  -2    0.37    4.09   0
   9   7   9  134.91    5.63   0
  10   0   2 5017.16   21.17   0
  11   5  -7  528.94   10.10   0
  12   0   0  265.69    5.30   0
  12   6   8  316.73    6.65   0
  18   4  -4   52.51    4.48   0
  19   3  -1  220.41    5.31   0
  19   5   5   68.99    4.78   0
  20   4  -2  775.68    8.31   0
  21   5  -3  212.09    4.92   0
  21   7  -5   29.22    4.52   0
  22   6   4   99.33    3.80   0
  24   6   0  167.63    4.33   0
 -20  16  -2   14.65    4.57   0
 -19  15  -3   79.91    4.69   0
 -18  12   0   21.57    2.68   0
 -17  11  -1  267.89    4.93   0
 -16  10  -2    8.91    3.95   0
 -16  14   6    4.65    4.29   0
 -15   9   3   68.12    4.40   0
 -14   8  -2 1399.59    9.98   0
 -14  12  -6   26.30    4.41   0
 -13   9   5  461.99    7.49   0
 -13  13  -7   19.98    4.29   0
 -12   6  -2  465.29    6.79   0
 -12  10  -6   49.96    4.18   0
 -12  14  -8  133.43    5.35   0
 -11   5  -1 1854.30   12.71   0
 -11  11  -7  532.48    7.71   0
 -10   6  -4  864.51    8.84   0
 -10  12  -8  189.62    5.66   0
  -6   8   8    1.54    6.35   0
  -4   8  -8  854.35   11.28   0
  -1   9  -9  122.34    6.53   0
   0  10  10  414.72   15.56   0
   7   7   9   48.70    4.96   0
  11   1  -3  255.89    6.15   0
  11   9  -9   58.28    7.37   0
  12   4  -6  826.78   10.76   0
  14   4   6   78.99    4.65   0
  14   8  -8    5.50    5.56   0
  16   2  -2   13.11    2.89   0
  16   2   2   19.42    4.23   0
  16   8   8   19.41    4.58   0
  17   3  -3  281.30    5.40   0
  17   5  -5  214.78    6.06   0
  18   4   4   60.14    4.38   0
  19   3   1  235.84    4.69   0
  20   8  -6    5.34    4.49   0
  21   5   3  224.71    4.68   0
  21   7   5   34.72    4.69   0
 -20  14   0  194.81    5.27   0
 -19  13  -1   44.13    3.23   0
 -19  13   1   53.44    3.53   0
 -18  12  -2   28.18    4.32   0
 -18  14  -4  192.06    4.35   0
 -16  14  -6    0.58    4.52   0
 -15   9  -3   62.27    4.35   0
 -13   9  -5  522.52    7.36   0
 -11   7   5  337.54    7.23   0
 -10   4   0 2277.87   14.27   0
 -10   8  -6  893.65    9.26   0
  -9   9  -7  523.35    7.77   0
  -8  10  -8  193.32    5.84   0
  -7   5  -5 1596.06   12.63   0
  -2   2  -4  250.65    8.67   0
  -2   4  -6   15.10    4.86   0
   4   0  -2    0.92    3.99   0
   6   0  -2 5072.48   29.53   0
   8   0   2    3.01    2.81   0
  10   0   0    9.30    3.06   0
  11   1   3  229.70    5.71   0
  13   9   9   99.39    5.37   0
  16   2   0 1111.94    9.61   0
  17   7   7  169.36    4.46   0
  20   4   0   25.72    3.18   0
  20   8   6    1.30    4.58   0
  21   5  -1  294.40    6.11   0
  21   5   1  345.29    6.31   0
  22   6   2   68.77    4.78   0
  23   7   3   82.44    3.70   0
 -20  14  -2   17.88    4.17   0
 -20  14   2   19.57    4.68   0
 -19  13   3  100.21    4.95   0
 -17  11  -3  268.13    4.91   0
 -17  13  -5  116.72    5.03   0
 -15  11  -5  199.75    4.68   0
 -13   7  -3 1031.14    8.77   0
 -11   7  -5  379.27    6.54   0
 -10   4   2   54.25    4.65   0
  -9  13  -9   62.83    4.92   0
   6   0   2 4370.95   24.13   0
   8  10  10  109.10    5.88   0
   9   1  -3 3077.12   19.75   0
   9   5  -7   83.29    6.36   0
  11   3  -5  638.23    9.72   0
  12   2   4  625.01    7.22   0
  12   4   6  837.11    9.03   0
  13   1   1 1438.15   10.69   0
  15   7  -7  101.61    5.37   0
  16   4  -4   62.97    4.67   0
  16   6  -6   19.29    3.07   0
  20   6   4  324.51    5.45   0
  22   8  -4   14.79    4.43   0
  23   7   1  108.84    5.02   0
  24   8   0   97.49    5.02   0
 -21  15   1   32.65    3.40   0
 -19  13  -3  112.47    4.06   0
 -18  10   0  428.86    6.57   0
 -18  12   4   22.49    4.25   0
 -17   9  -1  262.32    5.70   0
 -17   9   1  253.70    5.39   0
 -16   8   0   38.49    4.08   0
 -15  13   7   95.57    5.13   0
 -14   8  -4   79.59    4.64   0
 -14   8   4   64.94    3.74   0
 -13  11   7  127.06    5.64   0
 -12  12   8    0.29    4.39   0
 -10   4  -2   55.41    3.47   0
  -9   3   1  393.15    6.98   0
  -7   7  -7  138.79    5.53   0
  -7  11  -9  240.83    6.73   0
  -6   2  -2 1605.01   14.53   0
  -4  12 -10   25.57    5.03   0
  -3   9  -9   97.40    6.81   0
   0   6   8    2.12    6.00   0
   4   0   2    2.18    3.11   0
   6  10  10  144.16    7.34   0
   8   0   0 5812.54   25.31   0
   8   6   8  604.89    9.02   0
  10   2  -4 1631.59   14.57   0
  10   4  -6   57.87    4.91   0
  11   3   5  690.23    8.52   0
  14   2  -2  155.33    4.20   0
  15   3  -3  561.01    7.81   0
  16   6   6   17.41    4.62   0
  17   3   1  529.27    6.49   0
  18   4  -2   11.51    3.06   0
  18   4   2   12.06    3.91   0
  19   5   3  144.25    4.09   0
  19   7  -5  327.95    6.75   0
  19   7   5  348.55    6.71   0
  22   8   4   12.05    3.20   0
 -20  12   0    3.44    4.20   0
 -19  11  -1  203.96    5.61   0
 -16   8  -2   35.26    4.18   0
 -16  12  -6  428.91    6.94   0
 -15  13  -7  103.07    5.12   0
 -14   6   0  854.34    8.14   0
 -14  10  -6   36.56    4.30   0
 -14  10   6   30.02    4.01   0
 -13  11  -7  148.16    5.38   0
 -12  12  -8    0.33    4.44   0
  -6   8  -8    1.44    3.85   0
   2  10  10  202.90    8.93   0
   4  10  10  242.63    8.70   0
   6   6   8  180.88    6.33   0
   9   5   7   85.34    5.03   0
  10   4   6   54.04    4.57   0
  11   9   9   59.38    5.17   0
  15   5  -5  242.90    6.29   0
  17   9  -7  145.19    5.80   0
  18   8   6  458.00    7.07   0
  20   6   2   42.24    4.66   0
  21   7   3   86.84    3.77   0
  21   9  -5  103.48    4.20   0
  21   9   5  100.76    5.24   0
 -21  13   1  133.13    5.29   0
 -20  12  -2  299.39    6.07   0
 -17   9   3  288.21    6.00   0
 -17  11   5  267.84    6.16   0
 -15   9   5  257.65    6.17   0
 -14   6  -2  112.92    4.67   0
 -14   6   2   94.77    4.25   0
 -13   5   1  796.17    8.20   0
 -12   6  -4 1487.21   10.70   0
 -12   8  -6    9.91    3.97   0
 -12   8   6    4.94    3.92   0
 -11   9  -7   41.28    3.52   0
 -10  10  -8  201.66    6.00   0
   2   6   8  133.79    8.49   0
   4   6   8   48.55    5.96   0
   6   0   0    4.54    3.11   0
   9   9  -9  254.46   10.27   0
  12   8  -8  165.40    6.89   0
  14   6  -6   86.81    4.88   0
  15   5   5  236.57    4.99   0
  18   6  -4  450.64    6.51   0
  22   8   2  285.48    6.15   0
 -19  11  -3  149.66    4.04   0
 -19  11   3  159.18    5.46   0
 -19  13  -5   88.90    4.97   0
 -17  11  -5  272.21    5.39   0
 -15   7   3  228.01    5.49   0
 -15   9  -5  233.79    4.83   0
  -9  11  -9   93.64    5.57   0
  -8   2   0  694.99    9.00   0
  -6  12 -10   16.35    5.07   0
  -6  12  10   20.94    9.64   0
  -5   1  -1 8234.84   37.01   0
  -4   4  -6  340.92    7.98   0
  -3   5  -7 1120.34   13.96   0
   0   6  -8    2.72    6.16   0
   2  10 -10  198.04   12.85   0
   7   5  -7  888.35   16.69   0
   7   5   7  919.12   10.96   0
   8   2  -4  919.63   12.23   0
   8   2   4  965.05   10.52   0
   9   3  -5 1060.21   12.96   0
   9   9   9  258.04    6.89   0
  12   2  -2  152.89    5.28   0
  12   2   2  159.67    4.54   0
  13   3  -3  505.71    7.82   0
  13   7  -7  528.42    9.21   0
  13   7   7  505.41    7.94   0
  14   4  -4  434.47    7.46   0
  15   3   1  499.18    6.50   0
  16   4  -2 1909.60   12.44   0
  16   4   2 2070.46   12.57   0
  17   5  -3  207.20    5.73   0
  20   8   4   29.12    3.21   0
  21   7  -1   76.88    3.83   0
  21   7   1   75.29    3.80   0
  22   8   0    7.76    4.67   0
 -21  13  -3   69.21    3.75   0
 -18  10  -4  253.86    5.75   0
 -16   8  -4   10.91    4.07   0
 -13   7  -5  301.13    5.28   0
  -9   7  -7  738.63    9.14   0
  -9  11   9   80.65    7.13   0
  -5   3  -5  295.33    7.26   0
  -5   9  -9  240.43    7.53   0
  -4   2  -4  369.67    8.38   0
   0  10 -10  400.32   12.57   0
   4   0   0 3824.33   29.15   0
   8   4  -6  905.85   13.80   0
  16   4   0    5.67    4.63   0
  17   7  -5  158.70    5.68   0
  17   7   5  162.92    4.58   0
  19   7   3  125.48    5.11   0
  19   9   5   78.41    5.08   0
 -20  12  -4   24.83    3.20   0
 -20  12   4   25.21    4.42   0
 -19   9  -1  334.93    5.34   0
 -19   9   1  318.08    5.39   0
 -18   8   0    1.56    2.99   0
 -17   7  -1  497.16    6.83   0
 -17   7   1  497.39    7.14   0
 -16   8   4    9.03    2.91   0
 -15  11  -7  118.52    4.29   0
 -14  12  -8   54.41    3.75   0
 -13   5   3  534.15    7.43   0
 -13   9  -7  342.36    6.67   0
 -11   3   1 1978.24   13.79   0
 -10   4   4  547.11    8.84   0
 -10   6  -6  351.00    6.03   0
  -8   2  -2 2707.19   17.02   0
  -8   2   2 2957.34   19.97   0
  -8   8  -8  487.89    8.18   0
   5   1  -3 3076.01   27.25   0
   5   1   3 3177.63   21.85   0
   5   5   7  283.39    7.29   0
   7   3   5 1132.04   11.79   0
   7   9   9   60.51    5.25   0
  10   8   8   26.48    4.67   0
  13   5  -5  495.95    8.24   0
  13   5   5  533.94    6.66   0
  14  10  -8  242.95    7.86   0
  16   8  -6   48.10    4.56   0
  16   8   6   58.08    3.67   0
  17   5  -1  273.10    6.12   0
  17   5   1  286.84    6.29   0
  18   6  -2   20.29    3.91   0
  18   6   2   21.69    4.29   0
  19   9  -5   71.02    5.09   0
  21   9  -3   81.03    3.97   0
  21   9   3   82.97    3.82   0
 -22  12  -2   11.41    4.50   0
 -20  10  -2   15.07    3.11   0
 -20  10   2   11.84    3.02   0
 -19   9  -3  166.43    5.24   0
 -19  11  -5   37.17    4.39   0
 -18  12   6   26.20    4.54   0
 -17   9  -5  111.56    4.96   0
 -16   6  -2   13.41    4.15   0
 -16   6   2    7.21    3.88   0
 -15   5   1  389.42    6.64   0
 -14   6  -4  777.24    7.74   0
 -14   8  -6  615.92    8.02   0
 -14  12   8   52.20    5.65   0
 -12  10  -8  201.18    4.92   0
 -11   5  -5 1200.91   10.56   0
  -7   9  -9   63.76    6.23   0
  -6   4  -6   50.34    4.76   0
  -5   5  -7  289.31    7.41   0
  -3   1  -3  971.41   14.68   0
  -2   6  -8  115.73    6.60   0
   6   2   4  387.67    8.01   0
   6   4   6   55.86    4.97   0
  12   4   4    5.35    3.66   0
  13   3   1  474.05    7.25   0
  15   9  -7   58.93    4.97   0
  16   6  -4  847.93    8.60   0
  18   6   0  275.44    5.98   0
  18   8   4   11.71    4.49   0
  18  10  -6   32.39    4.77   0
  19   7   1  450.72    6.88   0
  20   8  -2   16.59    3.14   0
  20   8   2   19.52    3.32   0
  21   9   1   32.24    4.66   0
 -22  12   2   10.31    3.25   0
 -21  11  -3  104.32    3.87   0
 -17   7   3  419.17    6.85   0
 -15   7  -5   85.05    4.88   0
 -14   4   0  266.96    5.72   0
 -14   8   6  576.71    8.69   0
 -11   7  -7   93.53    4.90   0
 -11  11  -9  108.71    4.42   0
 -10   2   0 2420.30   15.70   0
  -7   1  -1  615.86    9.45   0
  -6   2  -4  395.17    7.99   0
   3   5   7 1195.64   15.15   0
   5   9   9  262.35    7.81   0
   7   1   1  673.02    9.73   0
   7   3  -5 1078.64   15.23   0
  10   2  -2  992.02   10.55   0
  10   8  -8   31.50    5.25   0
  11   3   3 1294.96   10.51   0
  12   4  -4    6.86    4.27   0
  12   6  -6  101.10    5.35   0
  14   4  -2   21.56    3.73   0
  14   4   2   20.57    3.13   0
  17  11  -7   59.02    5.07   0
  18   8  -4   18.50    4.49   0
  20   8   0    3.12    3.01   0
  20  10  -4  143.52    5.27   0
  21   9  -1   23.91    3.30   0
 -20  10  -4  143.60    5.25   0
 -18   8  -4   15.78    4.26   0
 -17  11  -7   45.14    5.04   0
 -15   5  -3  482.42    6.92   0
 -14   4  -2   20.92    4.20   0
 -12   4  -4    4.11    3.77   0
 -12   6  -6  104.21    4.84   0
 -11   3  -3 1247.68   10.32   0
 -10   8  -8   30.50    4.62   0
  -7   3  -5 1018.70   10.80   0
  -4   6  -8   52.00    5.08   0
  -4  10 -10  230.63    7.82   0
   5   3   5  307.20    7.50   0
   6   2  -4  399.95    9.85   0
   6  12  10   21.09    5.02   0
  11   7  -7  102.45    5.92   0
  12  10   8  208.28    5.04   0
  13   9   7  387.60    7.05   0
  14   4   0  267.62    5.75   0
  14   8   6  740.26    8.61   0
  17   7   3  499.79    6.48   0
  19   9   3  179.94    5.51   0
  19  11   5   37.81    5.13   0
  21  11   3  123.72    4.20   0
 -23  11  -1   31.71    4.69   0
 -23  11   1   42.80    4.64   0
 -22  10  -2   64.26    4.60   0
 -22  10   0  141.22    3.95   0
 -19   7  -1  419.71    5.77   0
 -18   8   4   12.83    4.40   0
 -16   8  -6   46.52    4.66   0
 -15   9  -7   54.41    3.68   0
 -14   4   2   17.04    2.66   0
 -14  10  -8  221.00    5.27   0
 -13   5  -5  494.96    7.16   0
 -10   2  -2  928.01    9.46   0
  -9   9  -9  248.44    6.69   0
  -8   4  -6  890.28   10.26   0
  -7   5  -7  793.70   10.42   0
  -1   5   7  453.13   15.74   0
   1   5   7  473.01   11.87   0
   3   9   9  104.96    7.29   0
   4   4   6  356.25    8.41   0
   7   9  -9   62.69    7.69   0
   9   7   7  877.83   10.01   0
   9  11   9   88.89    5.65   0
  11  11  -9  114.77    6.35   0
  14   6   4  819.89    8.11   0
  15   5  -1  371.63    6.59   0
  16   6  -2   14.55    4.16   0
  16   6   2    9.83    2.99   0
  17   7  -3  465.07    6.36   0
  18   8   2  771.88    8.41   0
  19  11  -5   32.09    4.85   0
  20  10   2   15.65    4.36   0
  21  11  -3  111.52    4.32   0
  22  12  -2   12.12    4.54   0
 -22  10   2   61.82    4.87   0
 -20   8   2   15.00    3.03   0
 -19   9  -5   65.47    3.74   0
 -18   6  -2   25.32    2.89   0
 -17   5   1  289.17    6.15   0
 -17  11   7   48.09    4.90   0
 -13   7  -7  515.49    7.78   0
 -12   4   4    4.40    4.22   0
 -12   6   6  110.74    6.12   0
 -11   7   7  104.07    6.80   0
 -11  11   9  109.41    7.70   0
  -8   2  -4  930.92   10.29   0
  -6   2   4  338.09    9.84   0
  -6   4   6   53.38    7.48   0
  -6   6  -8  176.24    6.12   0
  -6  10 -10  133.66    6.30   0
   4  12  10   18.40    6.16   0
   5   5  -7  293.20   12.92   0
   6   4  -6   52.40    5.99   0
   6   8   8    2.41    5.17   0
   8   2   2 3104.39   18.23   0
   9   3   3   53.12    4.76   0
  11   5  -5 1081.75   12.07   0
  14   6  -4  831.49    9.52   0
  14   8  -6  680.23    9.34   0
  16   6   0 1267.86   10.56   0
  16   8   4   11.56    4.08   0
  17   7   1  438.16    6.95   0
  18   8  -2  734.88    8.20   0
  18  10   4  294.11    6.04   0
  19   9   1  418.90    6.66   0
  20  10  -2   15.09    4.48   0
  20  12   4   24.85    3.33   0
  21  11  -1  204.80    5.69   0
  21  11   1  219.65    4.85   0
  22  12   0   60.99    3.63   0
 -18   6   2   19.49    3.13   0
 -18  10   6   30.09    3.61   0
 -16   4   0    7.73    3.26   0
 -15   9   7   53.51    5.88   0
 -14   6  -6   71.53    4.75   0
 -12   8  -8  165.16    4.89   0
  -9   1  -1 1201.49   11.20   0
  -9   3  -5  996.61    9.93   0
   1   9   9  129.79    7.79   0
   2   4   6   12.32    5.40   0
   3   1  -3  989.21   22.33   0
   3   3   5 1209.03   15.18   0
  11   3  -1 1941.89   13.43   0
  12   4   2 2285.75   13.58   0
  12  10  -8  204.61    7.11   0
  13   5  -3  657.48    8.72   0
  13   9  -7  363.51    8.10   0
  18   8   0    0.85    3.18   0
  18  12  -6   31.45    3.62   0
  19   9  -1  399.98    5.79   0
  19  13   5   79.22    5.43   0
  20  10   0  326.14    5.54   0
  21  13   3   88.61    4.01   0
 -23   9  -1  110.54    5.05   0
 -22   8   0    7.28    4.39   0
 -20   8  -4   22.07    3.34   0
 -17   9  -7  148.69    5.48   0
 -15   5  -5  245.28    5.94   0
 -14  10   8  222.16    7.90   0
 -12   2  -2  134.76    4.29   0
 -11   9  -9   60.13    5.05   0
 -10   4  -6   55.23    4.63   0
  -8   6  -8  581.37    8.91   0
  -7   1  -3  245.68    6.08   0
  -4   0   0 3507.78   28.51   0
  -3   7  -9  497.70   11.28   0
   2   2   4  280.37    9.38   0
   2  12  10    2.40    6.18   0
   5   1   1 8673.62   38.02   0
   7  11   9  259.17    7.12   0
   9   3  -3   74.44    5.01   0
  10   4  -4  696.99    9.71   0
  10   6  -6  378.64    8.81   0
  12   4  -2 2254.67   14.12   0
  12  12   8    5.38    4.50   0
  14  10   6   36.43    4.90   0
  15   7   3  233.54    4.99   0
  16   8  -4    9.34    3.11   0
  17   9   3  288.68    6.24   0
  17  11   5  309.87    5.66   0
  18  10  -4  284.90    5.50   0
  19  11   3  186.84    4.68   0
  21  13  -3   76.25    4.24   0
 -23   9   1  107.82    4.22   0
 -22   8  -2  263.31    5.14   0
 -21   7  -1   70.87    3.58   0
 -21   7   1   63.98    4.61   0
 -21   9  -5   99.60    5.10   0
 -20   6  -2   35.70    4.36   0
 -20   6   0  364.06    5.57   0
 -18   8  -6  429.10    6.34   0
 -15   7  -7  106.20    5.11   0
 -14   8  -8    6.46    4.45   0
 -10   2  -4 1628.20   12.52   0
 -10   8   8   30.77    5.40   0
  -5   7  -9  217.71    7.42   0
  -1   9   9  129.21    9.11   0
   8   2   0  757.83    9.53   0
   8   4   4   70.46    4.80   0
   8   8  -8  512.79   11.95   0
  12   4   0  105.94    4.24   0
  12   6   4 1579.42   11.09   0
  13   5   1  781.17    8.70   0
  13   7  -5  301.43    6.74   0
  13  11   7  156.78    4.48   0
  14   6   2  100.10    3.87   0
  16  12   6  492.59    6.55   0
  17   9  -3  333.80    6.57   0
  18  10   2   42.10    4.70   0
  19  13  -5  100.69    5.28   0
  20  12   2  350.14    5.74   0
  21  13  -1  184.74    5.63   0
  21  13   1  175.58    4.49   0
 -21   7  -3   89.34    4.69   0
 -19   5   1  112.78    4.68   0
 -19   7  -5  312.80    5.48   0
 -18   4   0   93.57    4.78   0
 -16   4  -4   62.38    4.83   0
 -16   6  -6   18.62    4.39   0
 -12   4  -6  745.40    8.76   0
 -11   1  -1  483.57    6.96   0
 -11   5  -7  531.00    8.18   0
 -10   6  -8  205.87    6.29   0
  -9   1  -3 3062.08   17.78   0
  -7   7  -9   44.62    5.09   0
  -6   0   0    2.71    3.16   0
  -4   0  -2    3.90    4.24   0
  -2   0  -2 1085.63   19.26   0
   4   8   8  865.29   12.16   0
   8  10   8  198.60    6.37   0
   9   7  -7  769.04   12.02   0
   9  13   9   60.72    5.18   0
  11   5   3 1963.10   13.09   0
  13   5  -1  933.67    8.77   0
  14   8   4   83.21    5.34   0
  15   7   1  406.77    6.86   0
  15   9  -5  220.02    6.20   0
  16   8   2   42.49    3.45   0
  17  11  -5  340.72    6.54   0
  18  12   4   22.08    3.39   0
  19  11   1  250.64    6.09   0
  20  12   0    5.48    4.51   0
 -23   9   3   78.33    5.19   0
 -22   8  -4   11.56    4.38   0
 -19   5  -3  145.15    5.12   0
 -18   4  -2   12.15    3.04   0
 -17   5  -5  214.46    5.71   0
 -14   2  -2  137.15    4.30   0
 -13   7   7  486.36    9.12   0
 -12   2  -4  601.74    7.73   0
 -11   1   1  472.59    7.23   0
  -6   0  -2 3920.15   23.60   0
  -3   9   9  103.39   10.92   0
   0   4   6    2.71    6.00   0
   0  12  10    3.98    6.07   0
   5  11   9  172.16    6.84   0
   7   3   3 1274.07   12.37   0
   9   9   7  570.93    8.48   0
  10   4   2   62.20    4.74   0
  12   6  -4 1629.07   13.19   0
  14   6   0 1003.38    8.99   0
  15   7  -1  403.55    6.66   0
  16   8   0   36.77    4.50   0
  17   9   1  283.76    5.31   0
  17  13   5  125.82    5.47   0
  19  13   3  125.03    4.13   0
  20  14   2   18.03    4.49   0
 -24   8   0   76.48    4.91   0
 -23   7  -1  120.97    5.24   0
 -22   6   0  340.47    6.36   0
 -20   8  -6    3.06    3.45   0
 -18   4   2    9.89    3.88   0
 -18   8   6  396.32    7.77   0
 -17   7  -7  140.17    5.61   0
 -17   9   7  137.76    5.73   0
 -16   8  -8   21.88    4.52   0
 -14   2   2  143.82    4.93   0
 -13   3  -5  137.86    4.30   0
 -13   5  -7   90.69    5.23   0
 -12   6  -8  294.98    6.63   0
   1   3   5 2034.60   23.45   0
   4   2  -4  377.58   12.52   0
   5   7   7  419.85    8.58   0
   7   5   5 1700.64   13.48   0
   9   3  -1  435.60    7.44   0
   9   5  -5  333.75    7.81   0
   9  11  -9   89.00    6.95   0
  10  12   8  203.09    5.15   0
  11  11   7  550.62    8.18   0
  12  14   8  127.50    4.50   0
  13  13   7   25.22    4.56   0
  14  10  -6   40.49    4.82   0
  14  12   6   26.46    4.53   0
  15  11   5  230.42    4.94   0
  16  12  -6  452.10    7.89   0
  16  14   6    8.87    3.41   0
  18  12  -4   19.17    3.29   0
 -23   7   1  100.79    4.27   0
 -22   8   4   13.65    4.66   0
 -21   5  -1  267.23    5.08   0
 -21   5   1  293.57    6.29   0
 -21   7  -5   31.07    4.82   0
 -18   6  -6   23.41    3.67   0
 -14   4  -6   74.20    4.76   0
 -10   2   4 1484.08   14.36   0
  -8   0  -2    2.76    2.91   0
   2   8   8   40.97    5.97   0
   7  13   9  219.83    6.52   0
  10  10  -8  202.18    8.14   0
  11   5  -3 2046.83   14.59   0
  11   9  -7   45.29    4.90   0
  13  11  -7  143.51    7.02   0
  14   8  -4   77.82    4.07   0
  16  10  -4  593.32    7.40   0
  18  12   2   27.63    3.36   0
  18  14   4  202.81    4.74   0
  19  13   1   54.05    4.80   0
 -22   6   2   56.28    3.69   0
 -20   4   0   26.12    3.33   0
 -16   2  -2   11.28    2.86   0
 -16   6   6   16.38    4.79   0
 -14   2  -4  695.08    7.60   0
 -13   1  -3 1200.39   10.13   0
 -11   7  -9  119.52    5.70   0
 -10   0  -2 4137.92   19.83   0
 -10   0   0    7.00    2.95   0
 -10   4   6   48.88    5.10   0
  -7   5   7  859.06   18.06   0
  -6   2  -6 1231.19   13.13   0
  -4   2  -6 2029.10   18.76   0
  -4   8 -10    4.71    5.68   0
  -2  12  10    3.32    7.04   0
   6   2  -2 1724.19   17.70   0
   6  10   8  313.29    7.48   0
   8   4  -4   71.14    5.09   0
  10   4   0 2597.91   15.88   0
  11   5   1 1950.24   13.30   0
  12  12  -8    3.54    4.55   0
  13   7  -3 1158.23   10.83   0
  14   8   2 1372.58   10.92   0
  14  10   4  895.99    8.94   0
  16  10   2   12.81    3.34   0
  17  11   1  316.80    6.31   0
  18  12  -2   26.94    4.59   0
  19  15   3  106.56    4.04   0
 -22   6  -4   75.12    3.55   0
 -20   4   2  573.78    7.69   0
 -20   8   6   10.15    4.57   0
 -19   7  -7   62.89    3.94   0
 -17   3   3  249.12    6.04   0
 -16   2   2   12.01    4.09   0
 -16   4  -6 1034.19    9.93   0
 -15   1  -1  283.27    6.10   0
 -15   5  -7  264.39    5.47   0
 -14   6  -8  192.80    5.07   0
 -13   7  -9  149.33    6.20   0
  -8   2  -6  500.04    8.30   0
  -8   8 -10    3.34    4.79   0
  -7   1  -5  333.18    7.34   0
  -7   3  -7  551.17    9.24   0
  -6   0   2 4883.67   30.23   0
  -5   1  -5 1189.37   13.71   0
  -5   3  -7  180.24    6.60   0
   3   1   1 1974.34   22.48   0
   3  11   9  207.02    7.66   0
   7   3  -3 1206.35   14.10   0
   8  12   8   21.81    4.58   0
   9   5   3  156.25    5.53   0
  11   7  -5  362.24    7.69   0
  16  10  -2   10.84    3.96   0
  17  13   3  149.25    5.37   0
  18  14  -4  185.46    5.99   0
 -23   5  -1   46.35    4.76   0
 -20   4  -4   30.94    4.44   0
 -20   6  -6   54.98    3.94   0
 -18   2  -2   15.32    4.08   0
 -18   2   0  763.45    8.40   0
 -18   4   4   54.21    4.78   0
 -15   1   1  295.81    6.16   0
 -10   2  -6  189.37    6.07   0
 -10   8 -10  172.81    6.64   0
  -9   1  -5 1286.62   11.89   0
  -9   3  -7   23.75    4.53   0
  -8   0   2    1.38    3.07   0
  -4   0   2    1.69    4.33   0
  -3   1  -5 1150.34   15.63   0
   8   4   2 4401.02   21.86   0
   8   6  -6  413.84    9.03   0
   8   8   6   28.35    3.68   0
  12   6   0  948.72    9.16   0
  13  11   5  405.58    6.98   0
  14   8  -2 1513.86   10.73   0
  14   8   0  217.58    6.12   0
  14  14   6   75.62    3.63   0
  16  10   0  523.16    6.55   0
  16  14  -6    2.29    4.70   0
  18  14   2   16.18    3.40   0
  19  15   1  224.86    4.96   0
 -22   4  -2    7.24    3.09   0
 -22   4   0  112.44    4.00   0
 -21   5  -5  149.28    4.46   0
 -17   5  -7   69.90    3.94   0
   7   3   1 2061.69   15.85   0
  11   7   3  521.77    6.71   0
  11  13   7  300.24    5.77   0
  12  12   6  672.00    7.71   0
  19  15  -1  239.56    4.98   0
;
_shelx_hkl_checksum     19289
_shelx_res_file
;
TITL ri30 in Fdd2
    ri30.res
    created by SHELXL-2016/6 at 13:58:17 on 30-Jan-2017
CELL  0.71073    20.8869  22.4197   9.6352  90.000  90.000  90.000
ZERR    8.000     0.0016   0.0013   0.0006   0.000   0.000   0.000
LATT -4
SYMM -X, -Y, Z
SYMM 1/4+X, 1/4-Y, 1/4+Z
SYMM 1/4-X, 1/4+Y, 1/4+Z
SFAC C   H   N  O  I
UNIT 160 208 32 16 16
TEMP-100
SIZE .24 .23 .23
REM yellow block
L.S. 10
ACTA50
BOND $H
CONF
HTAB
FMAP 2
PLAN 10
DFIX .84 .01 O1 H1
EQIV $2 -x+1, -y+1, z-1
HTAB C5 I1_$2
HTAB O1 N1
EQIV $1 -x+1, -y+3/2, z+1/2
HTAB C13 O1_$1
WGHT    0.049500    5.129700
FVAR       0.14199
N1    3    0.518904    0.553272    0.278529    11.00000    0.03764    0.02800 =
         0.02234    0.00241   -0.00237   -0.00090
N2    3    0.450137    0.530899    0.069520    11.00000    0.03082    0.04484 =
         0.02484    0.00077    0.00022    0.00900
C1    1    0.500000    0.500000    0.355112    10.50000    0.04683    0.03487 =
         0.02316    0.00000    0.00000   -0.00829
AFIX  23
H1A   2    0.463825    0.511142    0.416230    10.50000   -1.20000
H1B   2    0.536176    0.488858    0.416229    10.50000   -1.20000
AFIX   0
C2    1    0.473351    0.573008    0.170534    11.00000    0.04976    0.03788 =
         0.03620    0.00423   -0.00622    0.01523
AFIX  23
H2A   2    0.435585    0.589927    0.218543    11.00000   -1.20000
H2B   2    0.493847    0.606119    0.119081    11.00000   -1.20000
AFIX   0
C3    1    0.500000    0.500000   -0.007251    10.50000    0.03188    0.06110 =
         0.02181    0.00000    0.00000    0.01084
AFIX  23
H3A   2    0.521109    0.529565   -0.068331    10.50000   -1.20000
H3B   2    0.478891    0.470437   -0.068336    10.50000   -1.20000
AFIX   0
C4    1    0.397696    0.492193    0.117632    11.00000    0.02636    0.06742 =
         0.03801    0.00219   -0.00276    0.00657
AFIX  23
H4A   2    0.381691    0.469170    0.037109    11.00000   -1.20000
H4B   2    0.362214    0.517973    0.149924    11.00000   -1.20000
AFIX   0
C5    1    0.413760    0.448469    0.233071    11.00000    0.03856    0.05010 =
         0.04824    0.00250   -0.00143   -0.00699
AFIX  23
H5A   2    0.386853    0.458252    0.314539    11.00000   -1.20000
H5B   2    0.401546    0.407971    0.201822    11.00000   -1.20000
AFIX   0
I1    5    0.639986    0.689585    1.004451    11.00000    0.04255    0.03403 =
         0.04049   -0.00435   -0.00853   -0.00169
O1    4    0.502970    0.654448    0.434428    11.00000    0.04414    0.02972 =
         0.03545   -0.00428   -0.00773    0.00348
H1    2    0.518468    0.623003    0.401614    11.00000    0.05446
C11   1    0.532027    0.659277    0.560361    11.00000    0.02388    0.02981 =
         0.03416    0.00176    0.00355   -0.00281
C12   1    0.521966    0.711565    0.636124    11.00000    0.03472    0.02945 =
         0.04133   -0.00004    0.00095    0.00531
AFIX  43
H12   2    0.494289    0.741464    0.600328    11.00000   -1.20000
AFIX   0
C13   1    0.551759    0.720314    0.762399    11.00000    0.03729    0.02551 =
         0.03621   -0.00474    0.00713    0.00278
AFIX  43
H13   2    0.544963    0.756109    0.813067    11.00000   -1.20000
AFIX   0
C14   1    0.592037    0.675918    0.814872    11.00000    0.02671    0.03163 =
         0.02959   -0.00027    0.00323   -0.00291
C15   1    0.601522    0.623368    0.742837    11.00000    0.03049    0.02741 =
         0.03583    0.00055    0.00140    0.00232
AFIX  43
H15   2    0.628314    0.593158    0.780345    11.00000   -1.20000
AFIX   0
C16   1    0.571520    0.614748    0.614317    11.00000    0.03274    0.02440 =
         0.03569   -0.00222    0.00153   -0.00119
AFIX  43
H16   2    0.578032    0.578773    0.564169    11.00000   -1.20000
AFIX   0
HKLF 4
REM  ri30 in Fdd2
REM R1 =  0.0246 for    2079 Fo > 4sig(Fo)  and  0.0250 for all    2102 data
REM    132 parameters refined using      2 restraints
END
WGHT      0.0493      5.3140
REM Instructions for potential hydrogen bonds
HTAB C5 I1_$2
HTAB O1 N1
HTAB C13 O1_$1
REM Highest difference peak  0.252,  deepest hole -0.670,  1-sigma level  0.085
Q1    1   0.4102  0.3981 -0.0388  11.00000  0.05    0.25
Q2    1   0.4016  0.6392  0.2572  11.00000  0.05    0.25
Q3    1   0.5419  0.5614  0.7332  11.00000  0.05    0.23
Q4    1   0.6594  0.6062  0.7541  11.00000  0.05    0.23
Q5    1   0.5213  0.7927  0.6440  11.00000  0.05    0.23
Q6    1   0.5781  0.8097  0.8613  11.00000  0.05    0.23
Q7    1   0.6651  0.5246  0.7630  11.00000  0.05    0.22
Q8    1   0.6364  0.5967  0.9327  11.00000  0.05    0.21
Q9    1   0.5344  0.5785 -0.1252  11.00000  0.05    0.21
Q10   1   0.3844  0.3905  0.2555  11.00000  0.05    0.21
;
_shelx_res_checksum     50353
