# Supplementary material for: Crystal structure of the co-crystalline adduct 1,3,6,8-tetra­aza­tri­cyclo­[4.4.1.13,8]dodecane (TATD)–4-iodo­phenol (1/2): supra­molecular assembly mediated by halogen and hydrogen bonding
Source: Acta Crystallogr E Crystallogr Commun. 2017 Oct 20;73(Pt 11):1692–5. doi: 10.1107/S2056989017014943 (PMC5683492; doi:10.1107/S2056989017014943)
Supplement: Supplementary file 2 [file e-73-01692-Isup2.hkl]

data_I                                                                          
_shelx_title ' ri30 in Fdd2'                                                    
_shelx_refln_list_code          4                                               
_shelx_F_calc_maximum      791.85                                               
_exptl_crystal_F_000      2368.00                                               
_reflns_d_resolution_high  0.8246                                               
                                                                                
loop_                                                                           
 _space_group_symop_operation_xyz                                               
 'x, y, z'                                                                      
 '-x, -y, z'                                                                    
 'x+1/4, -y+1/4, z+1/4'                                                         
 '-x+1/4, y+1/4, z+1/4'                                                         
 'x, y+1/2, z+1/2'                                                              
 '-x, -y+1/2, z+1/2'                                                            
 'x+1/4, -y+3/4, z+3/4'                                                         
 '-x+1/4, y+3/4, z+3/4'                                                         
 'x+1/2, y, z+1/2'                                                              
 '-x+1/2, -y, z+1/2'                                                            
 'x+3/4, -y+1/4, z+3/4'                                                         
 '-x+3/4, y+1/4, z+3/4'                                                         
 'x+1/2, y+1/2, z'                                                              
 '-x+1/2, -y+1/2, z'                                                            
 'x+3/4, -y+3/4, z+1/4'                                                         
 '-x+3/4, y+3/4, z+1/4'                                                         
                                                                                
_cell_length_a    20.8869                                                       
_cell_length_b    22.4197                                                       
_cell_length_c     9.6352                                                       
_cell_angle_alpha  90.000                                                       
_cell_angle_beta   90.000                                                       
_cell_angle_gamma  90.000                                                       
                                                                                
_shelx_F_squared_multiplier     1.000                                           
                                                                                
loop_                                                                           
 _refln_index_h                                                                 
 _refln_index_k                                                                 
 _refln_index_l                                                                 
 _refln_F_squared_calc                                                          
 _refln_F_squared_meas                                                          
 _refln_F_squared_sigma                                                         
 _refln_observed_status                                                         
   1   1 -11       5414.92       4235.41       198.62 o                         
   3   1 -11       5648.95       4210.12       241.46 o                         
   5   1 -11      10117.94       9521.31       388.86 o                         
   7   1 -11       2410.21       2294.00       194.86 o                         
   1   3 -11       3957.66       3473.66       212.78 o                         
   3   3 -11       7899.66       6835.46       209.19 o                         
   5   3 -11       3338.27       3080.00       200.88 o                         
   7   3 -11       5767.77       5184.54       232.63 o                         
   1   5 -11       5086.15       4660.07       283.21 o                         
   3   5 -11       4456.23       3782.34       355.87 o                         
   5   5 -11       1464.78       1791.52       263.62 o                         
   7   5 -11      10947.42       9714.20       253.57 o                         
   1   7 -11       5340.25       4585.92       193.54 o                         
   3   7 -11       1061.05       1443.31       199.74 o                         
   5   7 -11       2975.39       2552.90       181.51 o                         
   1   9 -11       4762.33       4382.10       324.63 o                         
   2   0 -10       4621.85       3582.75       217.19 o                         
   6   0 -10       6414.41       5446.99       312.97 o                         
  10   0 -10      13801.72      11535.79       412.67 o                         
   0   2 -10      16860.83      14229.52       313.47 o                         
   2   2 -10      16086.62      13071.71       260.55 o                         
   4   2 -10      16749.54      14785.52       277.02 o                         
   6   2 -10       9493.91       7873.87       241.96 o                         
   8   2 -10       6867.68       6512.90       217.72 o                         
  10   2 -10       1695.33       1519.86       224.06 o                         
  12   2 -10       1452.09       1387.29       301.07 o                         
   2   4 -10        617.58        690.06       160.44 o                         
   4   4 -10       6135.91       5238.54       216.45 o                         
   6   4 -10        161.75        324.53       192.97 o                         
   8   4 -10       5448.80       4673.40       520.79 o                         
  10   4 -10        386.55        462.33       166.47 o                         
  12   4 -10      14112.41      12584.17       375.22 o                         
   0   6 -10      13578.96      12025.33       293.13 o                         
   2   6 -10      17302.72      14932.35       621.97 o                         
   4   6 -10      14239.45      12716.66       236.55 o                         
   6   6 -10      12572.58      10522.46       540.14 o                         
   8   6 -10       5520.09       5816.70       304.79 o                         
  10   6 -10       4935.95       4177.89       220.58 o                         
   2   8 -10       1463.64       1507.92       192.54 o                         
   4   8 -10        277.47        290.78       120.30 o                         
   6   8 -10       6018.22       5591.41       219.86 o                         
   8   8 -10        193.50        152.70       148.99 o                         
  10   8 -10       8711.07       8528.45       192.04 o                         
   0  10 -10      20121.35      17528.69      1486.74 o                         
   2  10 -10       9742.65       9488.87       240.27 o                         
   4  10 -10      11378.16      11577.37       256.83 o                         
   6  10 -10       6142.85       6579.95       222.00 o                         
   8  10 -10       5473.95       4985.33       198.89 o                         
   2  12 -10         25.52          9.27       129.69 o                         
   4  12 -10       1280.13       1141.88       122.66 o                         
   6  12 -10        820.55        837.33       158.48 o                         
   0  14 -10       9425.52       9198.12       771.52 o                         
   1   1  -9      15818.78      14196.10       230.00 o                         
   3   1  -9       8291.00       7656.13       173.71 o                         
   5   1  -9      14264.94      12570.31       166.69 o                         
   7   1  -9       7909.64       6644.15       232.51 o                         
   9   1  -9      15532.30      13348.53       605.61 o                         
  11   1  -9       1237.18        975.03       207.19 o                         
  13   1  -9       9302.37       8098.05       286.49 o                         
  15   1  -9       4027.40       3518.88       221.39 o                         
   1   3  -9      12962.83      11830.38       233.65 o                         
   3   3  -9      12410.39      11799.89       189.75 o                         
   5   3  -9       7730.17       7026.05       228.69 o                         
   7   3  -9      13006.29      11397.96       235.88 o                         
   9   3  -9       2539.44       2213.31       170.91 o                         
  11   3  -9      14899.60      13239.04       493.51 o                         
  13   3  -9       4250.06       3846.42       310.49 o                         
  15   3  -9       4305.38       3993.53       485.58 o                         
   1   5  -9      15152.48      13753.98      1187.41 o                         
   3   5  -9      12620.33      11183.74       613.29 o                         
   5   5  -9       8152.77       7536.26       193.73 o                         
   7   5  -9      15933.47      14982.57       553.78 o                         
   9   5  -9       9594.91       9073.64       231.38 o                         
  11   5  -9       8085.88       6583.05       518.56 o                         
  13   5  -9       3835.45       3557.60       233.34 o                         
  15   5  -9       5078.44       5053.86       470.70 o                         
   1   7  -9      15144.34      14233.35       222.16 o                         
   3   7  -9      24374.88      22151.94      1031.83 o                         
   5   7  -9      11066.50      10674.88       246.03 o                         
   7   7  -9       2105.41       2130.39       177.63 o                         
   9   7  -9       7312.92       6325.20       185.16 o                         
  11   7  -9       6350.32       6136.49       176.18 o                         
  13   7  -9       7421.05       6689.10       360.93 o                         
   1   9  -9       5738.23       5852.87       170.94 o                         
   3   9  -9       4599.98       4774.86       185.92 o                         
   5   9  -9      11322.52      11215.12       571.26 o                         
   7   9  -9       2764.98       3034.96       125.34 o                         
   9   9  -9      12709.50      12623.69       236.51 o                         
  11   9  -9       2733.68       2903.37       170.09 o                         
  13   9  -9       4898.58       4958.59       178.28 o                         
   1  11  -9      15447.26      15332.63       501.64 o                         
   3  11  -9       9472.88       9746.66       177.54 o                         
   5  11  -9       7676.74       7728.31       184.09 o                         
   7  11  -9      11766.13      11600.30       291.15 o                         
   9  11  -9       4491.20       4363.14       154.31 o                         
  11  11  -9       5659.97       5663.13       144.84 o                         
   1  13  -9        972.65       1133.41       134.68 o                         
   3  13  -9       8788.29       9108.42       214.14 o                         
   5  13  -9       1922.08       1756.97       133.80 o                         
   7  13  -9      10065.36       9742.93       181.27 o                         
   9  13  -9       2785.60       3068.58       147.06 o                         
   1  15  -9       5395.26       5665.06       189.99 o                         
   3  15  -9       6540.96       6781.03       156.71 o                         
   5  15  -9      11786.91      12084.51       408.70 o                         
   7  15  -9       2494.30       2466.72       137.69 o                         
   1  17  -9       1996.82       2037.86       139.37 o                         
   3  17  -9       2757.95       2915.23       131.75 o                         
   0   0  -8      83619.08      71897.05       602.63 o                         
   4   0  -8      85451.70      76936.94       949.08 o                         
   8   0  -8      34712.28      33279.29       325.97 o                         
  12   0  -8       7690.91       7380.17       922.05 o                         
  16   0  -8        697.51        686.64       168.88 o                         
   2   2  -8       1715.84       1750.30       137.41 o                         
   4   2  -8       1939.43       1816.81       138.18 o                         
   6   2  -8      11130.90      10229.89       211.31 o                         
   8   2  -8      12837.62      10624.26       251.74 o                         
  10   2  -8      38508.73      34451.48       464.00 o                         
  12   2  -8      16460.15      16493.41       797.03 o                         
  14   2  -8      11669.34      11499.21       464.50 o                         
  16   2  -8       9246.91       9603.02       240.62 o                         
  18   2  -8       7264.28       7885.08       247.56 o                         
   0   4  -8       3467.10       3442.68       263.87 o                         
   2   4  -8      53572.88      46980.75       429.53 o                         
   4   4  -8       1122.98       1069.62       126.80 o                         
   6   4  -8      51661.45      46562.73      1313.14 o                         
   8   4  -8       3695.93       3550.55       201.69 o                         
  10   4  -8      15438.90      15346.42       300.57 o                         
  12   4  -8        171.30        549.12       192.08 o                         
  14   4  -8       4108.87       4426.07       220.30 o                         
  16   4  -8          7.29         96.39       126.39 o                         
  18   4  -8        536.31        644.68       166.81 o                         
   2   6  -8       5742.06       5491.27       186.00 o                         
   4   6  -8       2665.21       2561.46       132.23 o                         
   6   6  -8       8641.61       8857.27       207.65 o                         
   8   6  -8      28908.35      29067.14       337.78 o                         
  10   6  -8      10186.05      10153.89       225.68 o                         
  12   6  -8      15211.63      14420.33       201.38 o                         
  14   6  -8       9772.04       9397.78       176.48 o                         
  16   6  -8       9186.43       9582.63       201.06 o                         
   0   8  -8      41413.88      40043.28      3087.30 o                         
   2   8  -8       1747.79       1671.46       185.84 o                         
   4   8  -8      40096.57      41484.79       736.80 o                         
   6   8  -8         28.57        108.62       109.88 o                         
   8   8  -8      23492.33      23898.24       624.67 o                         
  10   8  -8       1411.49       1405.15       113.31 o                         
  12   8  -8       8073.05       8267.42       163.43 o                         
  14   8  -8        297.31        297.09       127.49 o                         
  16   8  -8       1041.49       1077.30       107.30 o                         
   2  10  -8       1528.77       1299.83       106.14 o                         
   4  10  -8      13654.38      14011.12       196.07 o                         
   6  10  -8      14853.36      15176.34       490.54 o                         
   8  10  -8       9455.20       9432.01       199.27 o                         
  10  10  -8      10063.43      10011.27       239.55 o                         
  12  10  -8       9879.26       9843.12       211.45 o                         
  14  10  -8      12128.42      11478.29       335.51 o                         
   0  12  -8       9060.49       8716.72       531.21 o                         
   2  12  -8      42350.06      44294.34      1369.73 o                         
   4  12  -8       1554.40       1687.61       154.83 o                         
   6  12  -8      25686.09      25468.41       477.03 o                         
   8  12  -8        721.90        733.63       111.94 o                         
  10  12  -8       9083.44       9390.48       174.84 o                         
  12  12  -8         33.15         86.11       110.12 o                         
  14  12  -8       2582.48       2718.87       148.58 o                         
   2  14  -8       2096.99       2332.33       131.14 o                         
   4  14  -8       1490.98       1492.01       148.05 o                         
   6  14  -8       4483.87       4345.89       144.98 o                         
   8  14  -8       7672.62       7386.03       150.45 o                         
  10  14  -8       5026.08       5575.35       133.18 o                         
  12  14  -8       6473.72       6343.42       290.65 o                         
   0  16  -8      45560.41      46111.46      1541.54 o                         
   2  16  -8       1828.24       1812.20       132.00 o                         
   4  16  -8      18885.93      19681.78       198.06 o                         
   6  16  -8        959.16       1006.22       109.23 o                         
   8  16  -8      14817.97      15255.18       364.80 o                         
  10  16  -8       1997.34       2128.98       130.36 o                         
   2  18  -8       2832.67       3130.55       105.18 o                         
   4  18  -8       1209.53       1203.12        92.86 o                         
   6  18  -8       5557.35       5467.36       177.07 o                         
   1   1  -7      35644.57      29651.61      1536.09 o                         
   3   1  -7      11124.04      10289.35       222.45 o                         
   5   1  -7      41514.95      36687.96       292.13 o                         
   7   1  -7      11888.67      10889.86       210.38 o                         
   9   1  -7      33766.61      30067.74       513.17 o                         
  11   1  -7       1607.39       1703.22       133.44 o                         
  13   1  -7      22226.20      22918.04      1226.27 o                         
  15   1  -7       2352.01       2126.85       182.01 o                         
  17   1  -7       9111.31       9665.78       253.95 o                         
  19   1  -7       4605.47       4165.57       218.96 o                         
   1   3  -7      28287.21      25837.79       224.50 o                         
   3   3  -7      29427.07      27169.78       446.54 o                         
   5   3  -7       8661.29       8580.45       351.16 o                         
   7   3  -7      28698.38      27287.53       264.77 o                         
   9   3  -7       1005.95       1059.81       114.75 o                         
  11   3  -7      33587.91      33529.05      1187.55 o                         
  13   3  -7       6777.60       7291.59       219.98 o                         
  15   3  -7      14417.52      15782.78       375.22 o                         
  17   3  -7       3479.03       3647.72       181.14 o                         
  19   3  -7       3019.14       3094.66       150.57 o                         
   1   5  -7      23852.07      21837.72       751.98 o                         
   3   5  -7      55391.29      50452.33      4064.66 o                         
   5   5  -7      13849.33      14445.53       278.58 o                         
   7   5  -7      42612.93      41924.87      1101.59 o                         
   9   5  -7       4137.39       3757.72       163.57 o                         
  11   5  -7      26748.49      25969.54       263.30 o                         
  13   5  -7       4450.98       4484.01       132.06 o                         
  15   5  -7      13836.16      13632.68       535.51 o                         
  17   5  -7       3556.80       3643.80       117.27 o                         
  19   5  -7       5087.39       4941.25       158.98 o                         
   1   7  -7      33801.76      34040.74      1358.15 o                         
   3   7  -7      27843.01      28579.71       284.35 o                         
   5   7  -7      18881.44      18353.62       633.63 o                         
   7   7  -7       6804.89       6507.62       155.30 o                         
   9   7  -7      38191.08      37665.41       527.89 o                         
  11   7  -7       4944.68       4856.19       136.02 o                         
  13   7  -7      25525.23      25707.58       656.41 o                         
  15   7  -7       5331.08       5156.35       120.85 o                         
  17   7  -7       7419.00       7086.94       167.80 o                         
  19   7  -7       3018.80       3132.52       132.82 o                         
   1   9  -7      17532.09      18315.77       467.97 o                         
   3   9  -7       8238.14       7946.77       202.48 o                         
   5   9  -7      38037.65      39937.91       608.82 o                         
   7   9  -7      12417.56      13130.10       200.45 o                         
   9   9  -7      24814.73      26005.54       268.57 o                         
  11   9  -7       1934.31       2115.52       111.59 o                         
  13   9  -7      17826.10      17343.81       280.80 o                         
  15   9  -7       2990.85       2762.93       116.58 o                         
  17   9  -7       7415.54       7350.24       140.01 o                         
   1  11  -7      21836.78      22839.78       259.09 o                         
   3  11  -7      35259.45      37626.76       263.32 o                         
   5  11  -7      11419.23      11976.74       205.04 o                         
   7  11  -7      13687.50      13698.25       456.27 o                         
   9  11  -7       3173.54       2994.59       124.92 o                         
  11  11  -7      24156.99      24891.85       826.88 o                         
  13  11  -7       7158.83       7233.12       178.53 o                         
  15  11  -7       5892.12       5886.89       141.68 o                         
  17  11  -7       2502.46       2661.78       125.43 o                         
   1  13  -7       5380.59       5842.15       137.94 o                         
   3  13  -7      24786.35      24804.56       459.04 o                         
   5  13  -7       6989.67       7109.16       132.46 o                         
   7  13  -7      18567.74      19671.56       591.66 o                         
   9  13  -7        354.80        227.46       146.12 o                         
  11  13  -7      13488.82      13408.90       360.34 o                         
  13  13  -7        940.46       1012.29       110.01 o                         
  15  13  -7       5129.16       5194.43       183.96 o                         
   1  15  -7      12709.99      13602.12       171.34 o                         
   3  15  -7       6103.67       6428.11       140.59 o                         
   5  15  -7      13584.14      14540.57       171.50 o                         
   7  15  -7       1843.52       1808.34       112.64 o                         
   9  15  -7      18924.21      19091.32       402.25 o                         
  11  15  -7       3496.26       3450.52       150.43 o                         
  13  15  -7       7637.84       7116.10       495.50 o                         
   1  17  -7      12107.15      12647.35       303.60 o                         
   3  17  -7       7159.17       7974.65       141.25 o                         
   5  17  -7      18300.89      19798.95       474.66 o                         
   7  17  -7       1137.59       1194.30       104.83 o                         
   9  17  -7       6733.29       6782.77       175.53 o                         
  11  17  -7        432.40        741.73       169.18 o                         
   1  19  -7       2552.44       2721.15       119.42 o                         
   3  19  -7       9468.98       9398.09       254.16 o                         
   5  19  -7       4149.01       4314.06       105.30 o                         
   7  19  -7       7004.98       7388.99       163.27 o                         
   9  19  -7       2133.32       2055.72       167.95 o                         
   1  21  -7       8176.72       8813.64       116.24 o                         
   3  21  -7       7616.58       8135.42       131.93 o                         
   5  21  -7       1136.48       1242.92        83.58 o                         
   2   0  -6      33573.55      28678.61      1908.08 o                         
   6   0  -6      57925.02      55570.24       435.43 o                         
  10   0  -6      58502.97      58791.10      5367.88 o                         
  14   0  -6      58546.23      57832.61      4542.55 o                         
  18   0  -6      37434.23      38033.89      2987.61 o                         
   0   2  -6      96876.48      90507.46      6971.17 o                         
   2   2  -6      52040.83      44348.84       731.59 o                         
   4   2  -6     101695.88     101040.63      1423.22 o                         
   6   2  -6      62225.91      57248.00      1839.89 o                         
   8   2  -6      23576.27      22894.42      1175.51 o                         
  10   2  -6       9967.61       9615.67       185.92 o                         
  12   2  -6       8373.62       8874.24       663.39 o                         
  14   2  -6       5054.13       4882.60       171.52 o                         
  16   2  -6        603.15        491.31       122.04 o                         
  18   2  -6        499.28        478.79       182.53 o                         
  20   2  -6       1324.10       1281.68       124.97 o                         
   2   4  -6        596.91        864.31       130.81 o                         
   4   4  -6      16516.86      16573.27       295.61 o                         
   6   4  -6       2650.47       2481.74       118.12 o                         
   8   4  -6      42341.73      43844.67      1013.23 o                         
  10   4  -6       2463.88       2734.38       122.98 o                         
  12   4  -6      37852.91      38768.97      1145.09 o                         
  14   4  -6       3610.86       3669.91       129.93 o                         
  16   4  -6      55111.51      52982.47      1451.65 o                         
  18   4  -6        148.17        169.12       120.42 o                         
  20   4  -6      18817.13      18689.48       291.84 o                         
   0   6  -6      54635.07      52198.10      3682.49 o                         
   2   6  -6      93598.21      97441.25      2058.00 o                         
   4   6  -6      70149.66      73318.79      1433.92 o                         
   6   6  -6      57846.61      56603.84       373.97 o                         
   8   6  -6      19263.78      20568.10       282.04 o                         
  10   6  -6      17328.79      17989.06       381.48 o                         
  12   6  -6       4904.27       5093.07       128.47 o                         
  14   6  -6       3910.11       3922.52       162.65 o                         
  16   6  -6        950.83        946.15        96.28 o                         
  18   6  -6       1327.86       1177.00       102.16 o                         
  20   6  -6       3094.91       2816.66       153.37 o                         
   2   8  -6       3873.44       4235.38       123.94 o                         
   4   8  -6       2248.45       2503.01       121.10 o                         
   6   8  -6      19119.75      19151.66       228.63 o                         
   8   8  -6       1471.57       1380.26       106.18 o                         
  10   8  -6      45290.68      44555.64       329.23 o                         
  12   8  -6        282.35        422.56       101.14 o                         
  14   8  -6      29382.07      31743.43      1099.70 o                         
  16   8  -6       2728.83       2417.97       122.41 o                         
  18   8  -6      22825.14      21983.03       579.19 o                         
  20   8  -6        295.35        253.01        99.80 o                         
   0  10  -6     116753.83     118408.02      7266.04 o                         
   2  10  -6      52318.24      55666.00      1175.75 o                         
   4  10  -6      29326.93      29963.92       440.69 o                         
   6  10  -6      39305.87      42453.09       470.70 o                         
   8  10  -6      44656.63      43987.95       383.71 o                         
  10  10  -6       3093.35       3368.35       121.79 o                         
  12  10  -6       2310.13       2661.33       149.05 o                         
  14  10  -6       1705.06       1881.59       114.75 o                         
  16  10  -6       2349.80       2377.67       134.28 o                         
  18  10  -6       1621.61       1587.20       117.17 o                         
   2  12  -6       3390.23       3692.76       113.09 o                         
   4  12  -6       3518.84       3260.94        98.50 o                         
   6  12  -6       4760.00       4974.50       139.54 o                         
   8  12  -6      41242.73      41987.99       300.19 o                         
  10  12  -6       2974.25       2738.53       165.60 o                         
  12  12  -6      30364.76      28880.05       686.45 o                         
  14  12  -6       1286.43       1217.92        94.65 o                         
  16  12  -6      22174.19      21449.45       400.94 o                         
  18  12  -6       1549.53       1632.32       115.66 o                         
   0  14  -6      18870.09      21049.86       282.22 o                         
   2  14  -6      37535.79      39337.70       412.66 o                         
   4  14  -6      27278.60      29812.20       280.91 o                         
   6  14  -6      26556.68      26997.53       263.21 o                         
   8  14  -6       8311.36       8574.03       164.69 o                         
  10  14  -6      14091.55      13165.81       605.61 o                         
  12  14  -6       2289.98       2142.82       138.83 o                         
  14  14  -6       3160.53       3059.09       158.68 o                         
  16  14  -6        194.32        222.34        98.73 o                         
   2  16  -6         52.27        225.20        90.10 o                         
   4  16  -6        244.49        295.97        78.75 o                         
   6  16  -6      21904.99      21545.08       464.76 o                         
   8  16  -6       1244.16       1475.88       158.09 o                         
  10  16  -6      28482.77      25943.30       428.04 o                         
  12  16  -6       1394.64       1100.83       143.85 o                         
  14  16  -6      21704.06      21989.02       278.25 o                         
   0  18  -6      43052.21      45519.27      1894.69 o                         
   2  18  -6       9386.85      10991.48       155.30 o                         
   4  18  -6      24203.13      24615.62       479.38 o                         
   6  18  -6       6735.15       7280.14       155.95 o                         
   8  18  -6      11002.04      12102.37       143.83 o                         
  10  18  -6       2319.98       1899.66       145.97 o                         
  12  18  -6       3469.66       3657.40       132.52 o                         
   2  20  -6        351.23        460.96        88.72 o                         
   4  20  -6       1407.51       1607.44        93.49 o                         
   6  20  -6       1095.49       1173.53        79.52 o                         
   8  20  -6      12532.48      12373.18       238.53 o                         
  10  20  -6       2004.50       1979.04       117.11 o                         
   0  22  -6       8176.74       8747.58       188.64 o                         
   2  22  -6      17776.55      18596.53       387.62 o                         
   4  22  -6       3615.84       4088.63       135.56 o                         
   6  22  -6      12037.78      12163.93       173.70 o                         
   1   1  -5      74353.37      65517.38       855.79 o                         
   3   1  -5      58488.80      54619.18      1175.96 o                         
   5   1  -5      64045.16      57126.41      1213.25 o                         
   7   1  -5      17488.79      15893.08       200.88 o                         
   9   1  -5      63614.10      62669.91       622.36 o                         
  11   1  -5      13969.72      14024.84       256.37 o                         
  13   1  -5      40584.91      41496.84      1681.41 o                         
  15   1  -5      21143.06      20069.44       647.02 o                         
  17   1  -5       8155.30       8543.26       260.15 o                         
  19   1  -5      16101.67      16916.35       283.46 o                         
  21   1  -5       1710.15       1757.52       151.59 o                         
   1   3  -5      97328.46      91165.88       500.95 o                         
   3   3  -5      58776.93      53581.31       648.31 o                         
   5   3  -5      15041.36      14063.36       493.58 o                         
   7   3  -5      51278.48      50473.47       891.51 o                         
   9   3  -5      50721.86      51031.18       941.44 o                         
  11   3  -5      32341.00      31886.01       311.79 o                         
  13   3  -5       7187.17       6894.01       174.41 o                         
  15   3  -5       8460.35       8908.21       379.43 o                         
  17   3  -5      13232.95      13683.26       446.39 o                         
  19   3  -5       4093.61       4405.10       187.65 o                         
  21   3  -5       8325.42       7929.84       201.29 o                         
   1   5  -5      52053.70      53934.59      1875.79 o                         
   3   5  -5      68468.27      69061.70      2378.88 o                         
   5   5  -5      10452.21      10305.24       194.67 o                         
   7   5  -5      79931.79      79595.82       441.19 o                         
   9   5  -5      17110.62      17338.38       428.11 o                         
  11   5  -5      54854.84      57332.69      1211.02 o                         
  13   5  -5      24346.76      24604.60       193.03 o                         
  15   5  -5      12834.76      12391.63       280.64 o                         
  17   5  -5      10917.82      10873.30       243.44 o                         
  19   5  -5       2770.36       3033.73       145.97 o                         
  21   5  -5       8239.31       7757.66       242.26 o                         
   1   7  -5      52841.82      54328.29      2313.28 o                         
   3   7  -5      49505.04      52982.84       370.84 o                         
   5   7  -5      61901.35      62083.12      1162.11 o                         
   7   7  -5      21682.72      20231.91       609.82 o                         
   9   7  -5      26900.11      28129.03       494.75 o                         
  11   7  -5      19742.24      18981.69       515.57 o                         
  13   7  -5      15850.18      15078.69       181.52 o                         
  15   7  -5       4248.96       4102.62       147.86 o                         
  17   7  -5       7866.80       7716.66       201.96 o                         
  19   7  -5      16878.65      15694.19       265.73 o                         
  21   7  -5       1466.87       1534.24       112.19 o                         
   1   9  -5      24891.77      24918.21       660.19 o                         
   3   9  -5      38733.11      38818.21       652.48 o                         
   5   9  -5      59556.35      59568.22       359.99 o                         
   7   9  -5       4244.43       4653.13       159.76 o                         
   9   9  -5      27088.84      28465.41       769.04 o                         
  11   9  -5       4727.77       5021.31       194.68 o                         
  13   9  -5      25435.34      26187.47       274.86 o                         
  15   9  -5      12487.24      11545.01       316.43 o                         
  17   9  -5       5716.77       5606.07       139.00 o                         
  19   9  -5       3581.91       3347.99       117.48 o                         
  21   9  -5       5299.69       4968.61       112.19 o                         
   1  11  -5      39894.97      41153.09       308.99 o                         
   3  11  -5      55035.54      55328.29      1292.25 o                         
   5  11  -5      20542.08      21011.60       406.22 o                         
   7  11  -5      43216.71      41888.20      1841.62 o                         
   9  11  -5      12145.60      12247.14       323.27 o                         
  11  11  -5      19849.01      21107.50       243.78 o                         
  13  11  -5      17427.55      17039.73       499.71 o                         
  15  11  -5      10315.63      10378.28       255.53 o                         
  17  11  -5      15069.61      15253.51       606.01 o                         
  19  11  -5       1712.12       1767.14       111.33 o                         
   1  13  -5      21184.94      23454.05       198.82 o                         
   3  13  -5      56221.97      58956.95       723.03 o                         
   5  13  -5       7893.07       7929.30       235.10 o                         
   7  13  -5      16977.99      17254.30       181.24 o                         
   9  13  -5        873.20        953.03       107.26 o                         
  11  13  -5      29404.42      30162.20       496.24 o                         
  13  13  -5      10884.87      10966.69       162.99 o                         
  15  13  -5       7895.20       7985.46       197.69 o                         
  17  13  -5       5858.12       5824.83       143.32 o                         
  19  13  -5       4122.85       4568.48       228.00 o                         
   1  15  -5      36708.81      38762.09       282.84 o                         
   3  15  -5      24857.33      25388.06       230.19 o                         
   5  15  -5      25196.45      26582.08       375.71 o                         
   7  15  -5      13128.46      14152.35       282.22 o                         
   9  15  -5      12538.81      13828.46       193.70 o                         
  11  15  -5      12346.01      11548.60       191.91 o                         
  13  15  -5       7190.29       7238.44       182.53 o                         
  15  15  -5       8916.22       8339.17       231.88 o                         
  17  15  -5       3213.89       3170.34       103.39 o                         
   1  17  -5      20415.98      21062.36       217.27 o                         
   3  17  -5       2678.77       2869.27       100.86 o                         
   5  17  -5      23923.22      23775.48       177.66 o                         
   7  17  -5       1151.90       1117.05        93.77 o                         
   9  17  -5      24272.46      24585.71       194.70 o                         
  11  17  -5       3329.60       3578.53       161.78 o                         
  13  17  -5      13369.86      13866.71       269.57 o                         
  15  17  -5       5804.39       5645.81       143.44 o                         
   1  19  -5       8450.29       9191.02       142.70 o                         
   3  19  -5      15974.07      16539.64       208.74 o                         
   5  19  -5      13570.56      13616.38       144.56 o                         
   7  19  -5       9945.44      11305.21       229.89 o                         
   9  19  -5       5408.88       5747.92       134.94 o                         
  11  19  -5       6886.77       6694.25       145.01 o                         
  13  19  -5       6117.40       6280.55       151.46 o                         
   1  21  -5       4835.71       5367.47       104.80 o                         
   3  21  -5      18352.10      18806.64       205.87 o                         
   5  21  -5        916.59        986.09        92.46 o                         
   7  21  -5      12263.53      12670.94       167.60 o                         
   9  21  -5        528.56        580.40       103.87 o                         
  11  21  -5       8306.84       8116.29       172.57 o                         
   1  23  -5       6494.13       7068.88       131.02 o                         
   3  23  -5       7848.95       8151.93       123.80 o                         
   5  23  -5       8607.97       8789.66       139.68 o                         
   7  23  -5       6111.49       6535.21       242.23 o                         
   0   0  -4     346455.22     298947.91      1511.78 o                         
   4   0  -4     300363.84     245636.73     25570.87 o                         
   8   0  -4     105443.99     100257.16       676.04 o                         
  12   0  -4      31818.72      32688.03       836.99 o                         
  16   0  -4        119.03        203.30       157.17 o                         
  20   0  -4       6251.48       7086.24       248.99 o                         
   2   2  -4      12017.54      12561.51       214.80 o                         
   4   2  -4      16929.55      18714.42       223.28 o                         
   6   2  -4      19860.77      19786.06       247.24 o                         
   8   2  -4      43459.86      44361.04      1145.15 o                         
  10   2  -4      76201.48      79503.62       885.36 o                         
  12   2  -4      31618.49      30279.38       542.94 o                         
  14   2  -4      36335.28      36278.64       900.32 o                         
  16   2  -4      24869.30      25129.68       860.55 o                         
  18   2  -4      14991.87      15544.35       308.26 o                         
  20   2  -4      15610.86      14080.27       643.55 o                         
  22   2  -4      10116.74       9549.51       215.17 o                         
   0   4  -4       7209.79       8262.97       213.32 o                         
   2   4  -4     248219.56     242100.34      3345.84 o                         
   4   4  -4       5352.60       6177.01       247.00 o                         
   6   4  -4     190995.06     191383.91      2291.98 o                         
   8   4  -4       2907.28       3616.61       134.53 o                         
  10   4  -4      31696.18      32893.75       739.21 o                         
  12   4  -4        152.56        211.02       115.41 o                         
  14   4  -4      21172.28      21459.49       270.45 o                         
  16   4  -4       3380.90       3323.70       121.56 o                         
  18   4  -4       2424.55       2464.12       116.73 o                         
  20   4  -4       1574.41       1561.74       103.56 o                         
  22   4  -4       5188.38       4822.61       170.59 o                         
   2   6  -4       7315.45       7980.97       162.51 o                         
   4   6  -4       4440.39       4186.90       151.43 o                         
   6   6  -4      43956.84      47912.96      1029.11 o                         
   8   6  -4      58885.95      58243.84       988.02 o                         
  10   6  -4      47838.11      47961.23      2566.97 o                         
  12   6  -4      78175.81      81499.72      2696.74 o                         
  14   6  -4      42537.21      39727.28       673.78 o                         
  16   6  -4      42880.92      41881.30       422.33 o                         
  18   6  -4      22145.03      22266.20       251.07 o                         
  20   6  -4      14981.37      14898.60       343.23 o                         
  22   6  -4       4296.31       3825.05       124.71 o                         
   0   8  -4     297354.72     301500.00      7964.65 o                         
   2   8  -4       1617.92       1788.28        96.13 o                         
   4   8  -4     179776.08     175865.50      5583.88 o                         
   6   8  -4       5228.00       5391.05       166.80 o                         
   8   8  -4      73118.12      72500.77      1884.03 o                         
  10   8  -4       1051.54        965.73        78.66 o                         
  12   8  -4      10539.43      10219.53       293.13 o                         
  14   8  -4       3648.22       3866.64       107.71 o                         
  16   8  -4        456.83        431.65        76.01 o                         
  18   8  -4        590.70        738.85       105.00 o                         
  20   8  -4       1222.91       1214.79        98.20 o                         
  22   8  -4        509.25        609.18       110.69 o                         
   2  10  -4      16880.38      19503.56       161.13 o                         
   4  10  -4      14726.54      15147.00       201.11 o                         
   6  10  -4      31940.58      35255.10       738.78 o                         
   8  10  -4      29762.44      32927.72       742.52 o                         
  10  10  -4      63395.09      62496.89       702.40 o                         
  12  10  -4      22732.43      23134.23       621.55 o                         
  14  10  -4      39097.08      39043.36       417.28 o                         
  16  10  -4      28513.33      28145.14       641.25 o                         
  18  10  -4      13708.50      13294.58       323.44 o                         
  20  10  -4       7191.60       7131.07       128.23 o                         
   0  12  -4      13786.73      13694.88       597.92 o                         
   2  12  -4     111214.80     114739.95      2869.96 o                         
   4  12  -4      11459.61      12169.09       616.02 o                         
   6  12  -4     112205.20     115294.60      1126.15 o                         
   8  12  -4       3690.86       3722.04       113.39 o                         
  10  12  -4      32964.09      33015.68       252.31 o                         
  12  12  -4        378.96        549.76        87.82 o                         
  14  12  -4       3886.86       4293.16       112.32 o                         
  16  12  -4       1892.01       2002.69       139.21 o                         
  18  12  -4        976.99        945.42        92.97 o                         
  20  12  -4       1133.84       1202.81       107.77 o                         
   2  14  -4       4858.95       5435.78        99.06 o                         
   4  14  -4       7702.14       7869.44       178.87 o                         
   6  14  -4      15158.64      16013.68       221.21 o                         
   8  14  -4      17751.02      20134.52       484.58 o                         
  10  14  -4       7708.58       8779.71       167.63 o                         
  12  14  -4      15826.72      16323.97       276.16 o                         
  14  14  -4       7623.45       7579.85       240.06 o                         
  16  14  -4      19554.02      18677.73       205.09 o                         
  18  14  -4       9968.27       9337.40       136.47 o                         
   0  16  -4      95330.19     103144.27      1572.05 o                         
   2  16  -4       2991.90       2863.36       103.35 o                         
   4  16  -4      68234.70      73475.12      1555.19 o                         
   6  16  -4       2769.52       2892.74       129.29 o                         
   8  16  -4      50064.18      51399.89      1048.00 o                         
  10  16  -4        159.51         21.54       105.89 o                         
  12  16  -4       6567.16       7012.90       130.65 o                         
  14  16  -4       1481.91       1706.42       117.70 o                         
  16  16  -4       1402.90       1023.05       126.14 o                         
  18  16  -4        136.05        316.57       100.99 o                         
   2  18  -4       3823.11       4168.92       121.55 o                         
   4  18  -4       2833.97       3007.37       122.58 o                         
   6  18  -4      10620.56      11010.49       136.44 o                         
   8  18  -4       9274.15       9402.54       168.00 o                         
  10  18  -4      17468.73      17414.97       203.96 o                         
  12  18  -4       4237.61       4708.96       158.16 o                         
  14  18  -4      19341.93      18939.24       184.48 o                         
  16  18  -4       6175.88       5771.44       349.22 o                         
   0  20  -4       4309.11       4826.06       153.44 o                         
   2  20  -4      51260.32      52957.22      1851.04 o                         
   4  20  -4       1968.34       2230.94       123.14 o                         
   6  20  -4      30369.78      31496.40       312.75 o                         
   8  20  -4       1719.04       1850.82       104.64 o                         
  10  20  -4       9029.11       9347.51       170.11 o                         
  12  20  -4        657.73        494.47       155.86 o                         
  14  20  -4        601.03        577.51       107.26 o                         
   2  22  -4        378.56        274.36        96.00 o                         
   4  22  -4       4074.09       3766.40       130.32 o                         
   6  22  -4       2373.79       2357.66        94.41 o                         
   8  22  -4      13781.60      15046.18       216.30 o                         
  10  22  -4       5187.87       4992.84       356.96 o                         
  12  22  -4      10210.32      10323.89       398.28 o                         
   0  24  -4      25896.04      27114.61       231.09 o                         
   2  24  -4       1647.97       1836.88        94.94 o                         
   4  24  -4      14015.99      14818.14       460.52 o                         
   6  24  -4       3556.96       3667.63       130.02 o                         
   8  24  -4       9324.15       9352.95       134.83 o                         
   1   1  -3     131020.73     120413.44      1078.65 o                         
   3   1  -3      48608.38      47903.27       389.82 o                         
   5   1  -3     151907.80     152870.08       812.69 o                         
   7   1  -3      12913.43      12013.54       180.24 o                         
   9   1  -3     147534.59     152072.81       571.87 o                         
  11   1  -3      11765.68      12438.40       191.86 o                         
  13   1  -3      64347.45      59720.36       381.22 o                         
  15   1  -3      21281.38      20116.17       488.62 o                         
  17   1  -3      31806.40      29748.05       509.95 o                         
  19   1  -3      22420.45      22925.05       217.10 o                         
  21   1  -3       1189.74       1350.93       129.25 o                         
  23   1  -3       5579.71       6148.16       180.58 o                         
   1   3  -3      58756.65      59543.56       540.36 o                         
   3   3  -3     261413.48     270263.62      1745.75 o                         
   5   3  -3      49615.36      52462.68       439.83 o                         
   7   3  -3      61668.61      60042.82       443.35 o                         
   9   3  -3       4079.47       3761.64       134.86 o                         
  11   3  -3      67477.88      64791.45      1431.17 o                         
  13   3  -3      22570.76      24165.02      1034.64 o                         
  15   3  -3      26445.71      27003.06      1003.89 o                         
  17   3  -3      13504.86      13814.51       219.75 o                         
  19   3  -3      11603.30      11078.88       198.10 o                         
  21   3  -3       5915.29       6238.47       154.19 o                         
  23   3  -3       3815.40       3828.03       177.73 o                         
   1   5  -3     112731.30     108988.09      4010.60 o                         
   3   5  -3     109622.09     107345.82      1841.37 o                         
   5   5  -3       7373.16       9004.48      1338.68 o                         
   7   5  -3     186636.08     193031.58      4666.83 o                         
   9   5  -3       7517.41       8057.42       439.33 o                         
  11   5  -3      94956.97      98227.24      1854.26 o                         
  13   5  -3      29483.25      32219.95       518.29 o                         
  15   5  -3      23356.17      24192.65       242.54 o                         
  17   5  -3       9576.72       9799.13       307.97 o                         
  19   5  -3       7296.96       7259.64       187.88 o                         
  21   5  -3      10347.00      10489.35       145.40 o                         
  23   5  -3       2402.19       2117.08       138.82 o                         
   1   7  -3      36610.54      36260.87       279.20 o                         
   3   7  -3      71304.78      69372.06       719.82 o                         
   5   7  -3     124997.68     128584.02      1281.39 o                         
   7   7  -3      12198.32      12370.17       498.99 o                         
   9   7  -3      51241.05      50092.39       646.53 o                         
  11   7  -3      20840.95      21177.70       812.43 o                         
  13   7  -3      55039.83      54014.08      1590.04 o                         
  15   7  -3      10890.94      11647.58       232.34 o                         
  17   7  -3      22625.82      22791.83       310.27 o                         
  19   7  -3       5736.58       5192.77       167.22 o                         
  21   7  -3       4194.98       4325.98       155.19 o                         
  23   7  -3       4422.83       4198.78       150.23 o                         
   1   9  -3      43712.32      42448.63       889.51 o                         
   3   9  -3      45739.80      45943.02       540.99 o                         
   5   9  -3      67181.78      67999.79       807.23 o                         
   7   9  -3      12700.28      13667.93       273.54 o                         
   9   9  -3      92382.04      98046.24      3780.41 o                         
  11   9  -3      12359.45      12250.59       699.94 o                         
  13   9  -3      21175.44      21525.57       549.58 o                         
  15   9  -3       2919.05       3194.47       108.61 o                         
  17   9  -3      16317.38      16659.06       178.67 o                         
  19   9  -3       8152.24       8383.19       148.61 o                         
  21   9  -3       3948.20       3940.70       216.27 o                         
   1  11  -3      36490.71      36279.88       235.53 o                         
   3  11  -3      66683.29      74733.79      1997.11 o                         
   5  11  -3      20249.69      20745.85       231.16 o                         
   7  11  -3      78031.05      81372.38      2509.31 o                         
   9  11  -3       6121.00       6225.92       203.12 o                         
  11  11  -3      51712.98      51806.86      1487.16 o                         
  13  11  -3      23017.34      23120.89       324.13 o                         
  15  11  -3      27578.28      24395.70       637.60 o                         
  17  11  -3      13923.93      13380.45       169.74 o                         
  19  11  -3       7727.34       7559.51       139.90 o                         
  21  11  -3       5582.36       5339.09       178.56 o                         
   1  13  -3      58829.41      59222.21       426.80 o                         
   3  13  -3      53046.51      49972.69      2373.07 o                         
   5  13  -3      13838.45      15163.39       197.52 o                         
   7  13  -3      63963.78      62938.04       333.06 o                         
   9  13  -3       2217.05       2256.18       109.97 o                         
  11  13  -3      57429.44      53928.20      1228.33 o                         
  13  13  -3       7730.81       7667.46       186.38 o                         
  15  13  -3       5409.48       5102.30       169.52 o                         
  17  13  -3       5893.98       5624.58       145.94 o                         
  19  13  -3       5831.37       5622.75       118.32 o                         
  21  13  -3       3788.67       3594.39       174.59 o                         
   1  15  -3      33550.80      35288.49       285.94 o                         
   3  15  -3      28010.37      29897.69       256.54 o                         
   5  15  -3      42885.49      43282.77       297.41 o                         
   7  15  -3      15607.86      15499.83       181.03 o                         
   9  15  -3      35028.98      36348.51       438.21 o                         
  11  15  -3       6880.98       7586.44       201.25 o                         
  13  15  -3      24927.74      24535.64       195.70 o                         
  15  15  -3       8950.50       9209.17       134.86 o                         
  17  15  -3       4338.05       4148.49       146.02 o                         
  19  15  -3       4268.79       4139.26       113.05 o                         
   1  17  -3      22536.21      22640.95       217.71 o                         
   3  17  -3      21512.86      22507.78       218.28 o                         
   5  17  -3      44709.62      45487.36       300.67 o                         
   7  17  -3       2195.69       2169.13        93.27 o                         
   9  17  -3      40253.40      39716.82       526.99 o                         
  11  17  -3       1298.46       1307.39        98.91 o                         
  13  17  -3      20115.38      20129.97       571.63 o                         
  15  17  -3      10295.83       9869.18       152.89 o                         
  17  17  -3       2538.32       2512.53       133.30 o                         
   1  19  -3       6215.60       6600.92       120.25 o                         
   3  19  -3      20733.88      21210.38       185.58 o                         
   5  19  -3      12177.45      12650.30       267.09 o                         
   7  19  -3      14625.28      14654.65       145.80 o                         
   9  19  -3       7945.46       8601.48       181.69 o                         
  11  19  -3      14302.49      13985.35       282.22 o                         
  13  19  -3       3110.34       3317.61       169.58 o                         
  15  19  -3       3597.67       3627.07       122.75 o                         
   1  21  -3      16896.17      16843.20       199.03 o                         
   3  21  -3      22785.52      24010.14       215.12 o                         
   5  21  -3       1477.52       1571.37       109.41 o                         
   7  21  -3      22213.73      21624.58       313.22 o                         
   9  21  -3        349.72        414.14        91.90 o                         
  11  21  -3      13873.43      13963.81       165.10 o                         
  13  21  -3       2236.15       2284.07       108.68 o                         
   1  23  -3       6067.14       5974.70       129.68 o                         
   3  23  -3       7154.61       7327.80       133.72 o                         
   5  23  -3      10688.23      11317.17       154.67 o                         
   7  23  -3       4649.86       4932.31       140.40 o                         
   9  23  -3      11866.57      11235.00       704.80 o                         
  11  23  -3       5937.19       5613.50       173.16 o                         
   1  25  -3       9835.02      10161.93       181.78 o                         
   3  25  -3       4452.42       4453.85       120.53 o                         
   5  25  -3      11670.11      11600.66       224.32 o                         
   7  25  -3        592.33        519.11        92.72 o                         
   2   0  -2      51642.48      52328.49      1467.89 o                         
   6   0  -2     273053.50     220298.23     28577.34 o                         
  10   0  -2     199203.09     204592.53      1124.16 o                         
  14   0  -2     161059.72     166968.61      6093.76 o                         
  18   0  -2      44997.50      45689.07       528.73 o                         
  22   0  -2      22726.47      21926.70       534.25 o                         
   0   2  -2     287216.91     290176.78      1854.01 o                         
   2   2  -2     114231.94     112535.21      1140.77 o                         
   4   2  -2     208095.88     210595.78      3336.97 o                         
   6   2  -2      85841.12      82929.13      1449.99 o                         
   8   2  -2     147103.19     141613.23      3661.85 o                         
  10   2  -2      50367.70      47488.55       793.51 o                         
  12   2  -2       7224.65       7129.19       164.65 o                         
  14   2  -2       7451.19       7279.05       260.52 o                         
  16   2  -2        590.91        601.21        89.01 o                         
  18   2  -2        512.53        680.64        89.10 o                         
  20   2  -2       2644.25       2815.39       141.33 o                         
  22   2  -2       1453.20       1682.64       148.57 o                         
  24   2  -2       4200.79       4162.25       172.58 o                         
   2   4  -2       3812.72       3987.48       154.59 o                         
   4   4  -2      44406.45      46315.34       338.46 o                         
   6   4  -2       3307.69       3240.35       117.45 o                         
   8   4  -2     185492.47     191577.88      5820.72 o                         
  10   4  -2       2886.87       2677.85       121.18 o                         
  12   4  -2     111811.90     112139.53       523.51 o                         
  14   4  -2       1118.44       1083.59       110.57 o                         
  16   4  -2      98114.37      94118.59       712.00 o                         
  18   4  -2        636.02        701.96        75.42 o                         
  20   4  -2      34543.47      36842.76      1468.59 o                         
  22   4  -2        493.23        493.88        95.30 o                         
  24   4  -2       8365.78       8168.66       167.39 o                         
   0   6  -2     445295.81     425048.34      1160.82 o                         
   2   6  -2     167690.45     160587.25      5258.51 o                         
   4   6  -2      59411.02      58939.02       537.57 o                         
   6   6  -2     254041.72     249330.52      2000.78 o                         
   8   6  -2      78706.62      78284.00       440.94 o                         
  10   6  -2      42593.08      43663.30       557.39 o                         
  12   6  -2      22219.22      21896.16       569.20 o                         
  14   6  -2       5306.76       5935.08       291.40 o                         
  16   6  -2        589.90        757.37       101.65 o                         
  18   6  -2       1059.56       1208.88        86.61 o                         
  20   6  -2       1859.75       1803.16       150.58 o                         
  22   6  -2       3126.99       3007.45       137.42 o                         
  24   6  -2       2312.67       2273.65       122.80 o                         
   2   8  -2      49508.74      50588.05       466.03 o                         
   4   8  -2       3738.44       4437.28       130.50 o                         
   6   8  -2      67448.36      66199.10      1259.57 o                         
   8   8  -2         97.08        184.62        65.58 o                         
  10   8  -2     133621.92     127104.62       455.66 o                         
  12   8  -2        876.10        732.76        83.93 o                         
  14   8  -2      75081.79      72219.01      1598.97 o                         
  16   8  -2       1904.22       1909.36       120.60 o                         
  18   8  -2      34762.71      36017.30       757.48 o                         
  20   8  -2        746.08        781.29        89.05 o                         
  22   8  -2      14400.31      14115.04       967.19 o                         
   0  10  -2     181711.25     171980.30      3105.41 o                         
   2  10  -2     135849.28     141042.36      3684.73 o                         
   4  10  -2     154798.88     160385.33      6467.25 o                         
   6  10  -2      28657.12      27196.37       208.77 o                         
   8  10  -2      62053.34      64775.42       874.50 o                         
  10  10  -2      25324.05      24376.56       199.29 o                         
  12  10  -2       9090.02       7957.33       191.87 o                         
  14  10  -2       8958.73       8439.89       450.36 o                         
  16  10  -2        415.52        485.71        88.11 o                         
  18  10  -2       1688.76       1729.17       138.53 o                         
  20  10  -2        642.52        701.30        92.44 o                         
  22  10  -2       3207.53       3110.08       157.71 o                         
   2  12  -2      11313.09      14315.77       203.76 o                         
   4  12  -2      23673.38      25851.38      1059.18 o                         
   6  12  -2        124.97        257.14        96.47 o                         
   8  12  -2      69112.16      69716.88       837.24 o                         
  10  12  -2       7803.41       7864.70       125.49 o                         
  12  12  -2      76229.01      74385.14       590.98 o                         
  14  12  -2       3368.59       3260.69       116.08 o                         
  16  12  -2      55389.18      55476.43      2602.97 o                         
  18  12  -2       1424.87       1416.54        88.93 o                         
  20  12  -2      16997.99      16250.68      1145.99 o                         
  22  12  -2        418.21        549.56       103.98 o                         
   0  14  -2      57356.61      62207.81      3771.53 o                         
   2  14  -2      81298.78      81105.12      2251.51 o                         
   4  14  -2      34898.68      37629.71      1101.66 o                         
   6  14  -2      71343.65      70262.20       950.32 o                         
   8  14  -2       9232.71       9405.14       213.97 o                         
  10  14  -2      14251.99      14813.69       482.21 o                         
  12  14  -2      12508.86      12198.96       334.30 o                         
  14  14  -2      12557.62      12287.10       191.51 o                         
  16  14  -2       4302.19       4219.72       114.24 o                         
  18  14  -2        917.44        833.92       100.93 o                         
  20  14  -2        644.13        764.37       111.53 o                         
   2  16  -2      15743.42      16753.55       153.21 o                         
   4  16  -2        259.72        310.30        75.38 o                         
   6  16  -2      26202.85      29945.81      1126.40 o                         
   8  16  -2       1066.44       1242.55       110.89 o                         
  10  16  -2      65812.95      65004.43      1083.10 o                         
  12  16  -2       1767.02       1969.42       117.33 o                         
  14  16  -2      47603.17      45626.30       244.22 o                         
  16  16  -2       2904.68       2984.34       124.19 o                         
  18  16  -2      17837.11      17169.80       235.38 o                         
  20  16  -2       1045.92        685.07       118.42 o                         
   0  18  -2     103341.77     103382.22       895.76 o                         
   2  18  -2      20824.63      20082.57       137.57 o                         
   4  18  -2      57736.03      57235.03      1017.79 o                         
   6  18  -2      10852.59      11069.04       191.03 o                         
   8  18  -2      20485.17      20812.43       260.14 o                         
  10  18  -2       5764.27       5706.37       177.69 o                         
  12  18  -2       6617.65       6227.46       187.73 o                         
  14  18  -2       1654.07       1657.80        87.25 o                         
  16  18  -2        410.74        509.08        89.71 o                         
  18  18  -2         53.87        103.40       108.03 o                         
   2  20  -2       1191.15       1331.13        65.09 o                         
   4  20  -2       9851.19       9358.93       142.05 o                         
   6  20  -2       2411.25       2651.48       117.16 o                         
   8  20  -2      20006.50      20792.00       208.45 o                         
  10  20  -2        597.58        783.40        96.70 o                         
  12  20  -2      26094.35      25241.41       238.47 o                         
  14  20  -2       1264.10       1310.27       123.17 o                         
  16  20  -2      17786.95      16206.14       827.31 o                         
   0  22  -2       5355.36       5636.27       154.27 o                         
   2  22  -2      45692.82      48951.57      2142.63 o                         
   4  22  -2      11921.09      11451.05       142.25 o                         
   6  22  -2      24274.38      25361.32       918.83 o                         
   8  22  -2       5020.48       5022.23       225.92 o                         
  10  22  -2       6975.19       7026.65       179.37 o                         
  12  22  -2        961.43        947.49       115.86 o                         
  14  22  -2       2661.86       2448.47       162.68 o                         
   2  24  -2       1272.76       1332.09        66.41 o                         
   4  24  -2        442.48        375.66        77.88 o                         
   6  24  -2       6179.33       6402.01       174.95 o                         
   8  24  -2       2588.51       2801.44       143.50 o                         
  10  24  -2       8914.29       8722.91       173.77 o                         
   0  26  -2      30640.39      29624.90       491.53 o                         
   2  26  -2       4646.42       4088.60       112.75 o                         
   4  26  -2      12060.98      11885.63       319.31 o                         
   3   1  -1      98926.38      96395.80      1028.94 o                         
   5   1  -1     430772.50     391640.88     13857.75 o                         
   7   1  -1      33218.45      31466.82       285.05 o                         
   9   1  -1      66551.57      63023.00      1134.99 o                         
  11   1  -1      26758.05      25970.29       582.35 o                         
  13   1  -1      68166.45      66868.14      1197.28 o                         
  15   1  -1      14403.14      13674.78       153.62 o                         
  17   1  -1      13870.27      14110.10       194.22 o                         
  19   1  -1      20333.37      20902.30       191.19 o                         
  21   1  -1       5961.87       5981.10       194.84 o                         
  23   1  -1      12629.28      12330.64       190.76 o                         
  25   1  -1       1412.86       1332.89       144.49 o                         
   1   3  -1      12794.60      13270.94       249.14 o                         
   3   3  -1     414287.72     373101.47      4685.38 o                         
   5   3  -1      30538.44      29075.56       592.71 o                         
   7   3  -1      97748.33      87817.03      1740.93 o                         
   9   3  -1      21288.31      20015.02      1071.39 o                         
  11   3  -1      96254.48      94000.59      1194.41 o                         
  13   3  -1      28188.99      28361.47       492.76 o                         
  15   3  -1      22452.50      21402.44       257.84 o                         
  17   3  -1      27191.43      25630.63       652.55 o                         
  19   3  -1      10806.30      11016.99       156.79 o                         
  21   3  -1      12397.90      12402.70       209.37 o                         
  23   3  -1       1191.27       1329.36       117.71 o                         
  25   3  -1       4312.56       4309.78       137.14 o                         
   1   5  -1     180167.89     205818.08      2713.34 o                         
   3   5  -1     313472.88     294804.41      3384.89 o                         
   5   5  -1     106667.47     106050.08       918.89 o                         
   7   5  -1     166431.62     162453.20      1417.05 o                         
   9   5  -1      30502.61      31592.61       332.92 o                         
  11   5  -1      95478.11      92806.84       895.10 o                         
  13   5  -1      42345.24      45505.24      1376.12 o                         
  15   5  -1      19960.01      18336.20       214.44 o                         
  17   5  -1      15585.00      14120.70       463.72 o                         
  19   5  -1       6960.55       6710.16       163.68 o                         
  21   5  -1      15193.82      13571.90       486.11 o                         
  23   5  -1       2373.89       2468.96       108.65 o                         
   1   7  -1     151057.97     155216.80      1048.53 o                         
   3   7  -1      67060.57      67137.53      1104.28 o                         
   5   7  -1     125048.10     127912.24       539.26 o                         
   7   7  -1      68997.89      70942.07       578.38 o                         
   9   7  -1      54373.25      51326.38       820.66 o                         
  11   7  -1      26541.39      25021.37       484.94 o                         
  13   7  -1      39737.62      40285.21       646.55 o                         
  15   7  -1      18903.48      19427.96       761.19 o                         
  17   7  -1      25667.58      24933.61       241.80 o                         
  19   7  -1      23053.84      21974.72       896.15 o                         
  21   7  -1       3776.06       3635.70       110.69 o                         
  23   7  -1       6217.33       6585.05       513.60 o                         
   1   9  -1      34119.44      35534.75       286.33 o                         
   3   9  -1      98091.53     107567.30      1161.82 o                         
   5   9  -1     124800.70     121607.90      1410.13 o                         
   7   9  -1       3359.84       3448.49        99.94 o                         
   9   9  -1      99716.51     102946.07      2163.89 o                         
  11   9  -1      13272.24      12793.01       138.59 o                         
  13   9  -1      55355.32      50991.83       698.37 o                         
  15   9  -1      16473.83      14515.41       436.95 o                         
  17   9  -1      14261.94      13443.71       414.90 o                         
  19   9  -1      19246.12      17812.57      1033.22 o                         
  21   9  -1       1211.07       1211.02       123.72 o                         
  23   9  -1       6119.07       5796.21       300.82 o                         
   1  11  -1      91253.19     103562.35      1741.98 o                         
   3  11  -1      97092.10     102453.43       972.62 o                         
   5  11  -1      33030.82      34583.98      1139.50 o                         
   7  11  -1      80632.89      83611.67       982.53 o                         
   9  11  -1      29576.38      30613.66       239.77 o                         
  11  11  -1      27303.27      27009.12       243.48 o                         
  13  11  -1      18419.65      19165.66       213.98 o                         
  15  11  -1      16065.47      15005.65       201.45 o                         
  17  11  -1      14472.93      13743.21       543.32 o                         
  19  11  -1      11254.14      10767.12       504.18 o                         
  21  11  -1      11076.21       9913.04       230.39 o                         
  23  11  -1       2087.38       1724.65       152.68 o                         
   1  13  -1      64922.67      69269.13       296.51 o                         
   3  13  -1      56561.68      55520.92      1392.43 o                         
   5  13  -1       4591.66       4429.59       117.41 o                         
   7  13  -1      93533.56      98013.92      1747.17 o                         
   9  13  -1       1085.31       1142.88        58.96 o                         
  11  13  -1      47626.80      45624.85       251.36 o                         
  13  13  -1       9222.41       8525.82       137.63 o                         
  15  13  -1      12840.37      12841.94       491.97 o                         
  17  13  -1       7085.72       6871.38       219.23 o                         
  19  13  -1       2672.73       2284.91       118.63 o                         
  21  13  -1       7859.96       8286.64       807.92 o                         
   1  15  -1      35906.37      38733.60       282.54 o                         
   3  15  -1      35623.77      35863.09       860.01 o                         
   5  15  -1      41777.84      44913.62       286.66 o                         
   7  15  -1       8124.78       8268.79       244.19 o                         
   9  15  -1      46379.57      47368.63       935.93 o                         
  11  15  -1      14417.77      15428.17       159.31 o                         
  13  15  -1      15690.32      15532.49       304.83 o                         
  15  15  -1       8945.77       9353.95       220.26 o                         
  17  15  -1       7471.81       7491.26       152.56 o                         
  19  15  -1      11262.85      10722.74       717.41 o                         
   1  17  -1      37500.27      38297.86       617.48 o                         
   3  17  -1      24322.92      25342.18       684.55 o                         
   5  17  -1      56893.26      56899.89      1423.64 o                         
   7  17  -1       3348.76       3400.73       108.45 o                         
   9  17  -1      41356.88      43362.34       586.46 o                         
  11  17  -1       1313.48       1375.52       109.05 o                         
  13  17  -1      14347.63      14015.45       155.79 o                         
  15  17  -1       7477.68       6809.87       239.92 o                         
  17  17  -1       8397.54       7344.02       250.26 o                         
  19  17  -1       8804.15       8682.21       257.17 o                         
   1  19  -1      28140.38      26896.82       184.75 o                         
   3  19  -1       6618.16       7311.91       121.38 o                         
   5  19  -1      11083.88      12173.01       142.58 o                         
   7  19  -1      25477.51      27825.12       341.73 o                         
   9  19  -1       4843.87       5089.91       128.15 o                         
  11  19  -1      13677.64      13763.89       199.92 o                         
  13  19  -1      11109.47      10298.19       198.53 o                         
  15  19  -1       7070.40       6636.52       151.82 o                         
  17  19  -1       6630.18       6575.28       171.38 o                         
   1  21  -1      22116.38      21151.29       596.63 o                         
   3  21  -1      31228.62      32692.73      1374.63 o                         
   5  21  -1       2126.22       2172.08        81.10 o                         
   7  21  -1      25352.20      26200.46       763.80 o                         
   9  21  -1       1454.77       1532.90        75.49 o                         
  11  21  -1      17172.17      17108.92       183.84 o                         
  13  21  -1       4377.69       4519.55       176.36 o                         
  15  21  -1       6848.22       6573.33       164.21 o                         
   1  23  -1       9992.21      11251.18       138.38 o                         
   3  23  -1      22631.11      23369.10       461.65 o                         
   5  23  -1       5977.27       6177.99       132.30 o                         
   7  23  -1       5732.39       6195.17       120.70 o                         
   9  23  -1      10129.37       9335.49       193.26 o                         
  11  23  -1      11088.97      11011.05       372.00 o                         
  13  23  -1       3806.34       3409.31       117.09 o                         
   1  25  -1       9055.30       8624.88       147.91 o                         
   3  25  -1       1312.44       1609.65        80.62 o                         
   5  25  -1      12798.78      13634.11       405.57 o                         
   7  25  -1        492.75        799.09        93.91 o                         
   9  25  -1      10796.19      11295.15       265.60 o                         
   1  27  -1       4443.37       4012.37        93.98 o                         
   4   0   0     198183.36     181998.31      7850.32 o                         
   8   0   0     300596.44     289182.88      1228.82 o                         
  12   0   0      14075.06      12993.44       241.30 o                         
  16   0   0        670.34       1407.25       203.85 o                         
  20   0   0      10723.57      10980.78       506.68 o                         
  24   0   0       9433.60       8809.32       263.17 o                         
   4   2   0       8410.44       8621.44       179.27 o                         
   6   2   0      86836.05      86897.00      1741.94 o                         
   8   2   0      37504.73      36025.39       745.52 o                         
  10   2   0     130682.82     122539.03      1664.47 o                         
  12   2   0      33368.04      31828.23       346.88 o                         
  14   2   0      71312.67      68467.86      1123.11 o                         
  16   2   0      64589.02      58205.15      1630.41 o                         
  18   2   0      40636.79      39134.43      1268.42 o                         
  20   2   0      19702.25      19225.91       174.47 o                         
  22   2   0      10084.04       9020.65       259.40 o                         
  24   2   0       5176.85       5250.96       167.16 o                         
   0   4   0       9502.91       8831.59       229.02 o                         
   2   4   0     627025.06     488556.69      4305.07 o                         
   4   4   0        348.62        407.97        71.91 o                         
   6   4   0     127842.14     121907.84      1188.30 o                         
   8   4   0        152.80        269.01        71.66 o                         
  10   4   0     127368.45     121160.46      3234.59 o                         
  12   4   0       5248.43       5146.82       138.53 o                         
  14   4   0      12470.62      13087.24       137.55 o                         
  16   4   0        212.95        282.89        81.53 o                         
  18   4   0       4418.99       4239.86       134.33 o                         
  20   4   0       1285.15       1328.58        79.19 o                         
  22   4   0       6444.55       6322.11       268.61 o                         
  24   4   0          7.36        133.47        81.80 o                         
   2   6   0        248.32        299.20        57.61 o                         
   4   6   0      31275.82      31349.17       267.29 o                         
   6   6   0      72241.77      73619.11       326.63 o                         
   8   6   0      91137.24      95433.66      2533.80 o                         
  10   6   0      19969.26      17846.86       213.27 o                         
  12   6   0      47134.66      46848.76       496.43 o                         
  14   6   0      48053.21      48375.27      2283.33 o                         
  16   6   0      71814.95      63888.11      1922.02 o                         
  18   6   0      13402.49      13295.51       462.47 o                         
  20   6   0      19973.77      19518.31       850.06 o                         
  22   6   0      17449.13      17007.19       198.05 o                         
  24   6   0       8105.19       8425.67       150.88 o                         
   0   8   0     376296.38     338544.09      7892.23 o                         
   2   8   0       5142.25       5931.74       125.14 o                         
   4   8   0     239371.78     213047.45      1574.84 o                         
   6   8   0        118.23        230.16        77.65 o                         
   8   8   0     115247.31     110605.69       557.31 o                         
  10   8   0        309.28        397.81        63.98 o                         
  12   8   0      32514.14      30890.03       242.23 o                         
  14   8   0      10489.01      10687.68       155.00 o                         
  16   8   0       1798.97       1949.33        91.61 o                         
  18   8   0         28.26        140.91        76.27 o                         
  20   8   0         56.70        156.25        92.20 o                         
  22   8   0        413.70        383.91        91.88 o                         
  24   8   0       4561.31       4384.46       296.60 o                         
   2  10   0      27221.20      27135.12       581.75 o                         
   4  10   0      26285.14      26423.86       219.52 o                         
   6  10   0      19607.76      21134.78       283.42 o                         
   8  10   0      37583.77      39716.54       275.91 o                         
  10  10   0      66086.53      67176.24      1433.60 o                         
  12  10   0      49723.20      47739.23       796.37 o                         
  14  10   0      57893.48      58983.74       718.89 o                         
  16  10   0      24711.01      25853.72       231.45 o                         
  18  10   0      20402.89      21809.95       473.63 o                         
  20  10   0      16734.44      15504.14       753.72 o                         
  22  10   0       7800.81       7309.82       283.46 o                         
   0  12   0       9105.31       8590.80       145.09 o                         
   2  12   0     226029.59     234452.67      4112.56 o                         
   4  12   0      12955.98      13027.02       314.85 o                         
   6  12   0     209734.77     211635.59      1625.94 o                         
   8  12   0        634.44       1078.34        66.75 o                         
  10  12   0      31775.24      31025.29       233.68 o                         
  12  12   0       3679.81       3573.38        89.56 o                         
  14  12   0       2694.14       2490.66       113.40 o                         
  16  12   0         57.82        156.51       107.77 o                         
  18  12   0        860.01        993.61        92.57 o                         
  20  12   0        133.29        195.76        87.65 o                         
  22  12   0       2973.48       3017.73       102.95 o                         
   2  14   0      13864.90      14655.87       378.93 o                         
   4  14   0       6940.02       6018.27       113.81 o                         
   6  14   0        248.73        286.26        65.71 o                         
   8  14   0      31216.37      32018.21       877.77 o                         
  10  14   0      31341.88      31692.31       452.99 o                         
  12  14   0      40679.52      41954.45       264.97 o                         
  14  14   0      20074.28      20075.59       205.38 o                         
  16  14   0      41352.54      37728.10      1076.93 o                         
  18  14   0      11897.37      10857.29       590.48 o                         
  20  14   0       9837.80       9715.84       160.26 o                         
   0  16   0     123951.38     128471.47      4922.48 o                         
   2  16   0        213.79        330.74        70.53 o                         
   4  16   0     162447.48     154980.56       403.35 o                         
   6  16   0       8847.90       9401.94       143.43 o                         
   8  16   0      59588.71      63173.45       478.13 o                         
  10  16   0       2832.03       3156.85        84.78 o                         
  12  16   0       2522.71       2501.80        74.11 o                         
  14  16   0       2729.73       2965.75       119.25 o                         
  16  16   0        127.64        183.00        82.39 o                         
  18  16   0          9.96        212.96        98.08 o                         
  20  16   0       1381.48       1475.78       115.57 o                         
   2  18   0      18791.12      19313.71       239.04 o                         
   4  18   0       4337.90       4190.86        98.09 o                         
   6  18   0      19379.98      19354.14       408.11 o                         
   8  18   0        234.76        298.67        64.13 o                         
  10  18   0      42539.33      42272.23       801.11 o                         
  12  18   0      15217.66      15377.05       256.08 o                         
  14  18   0      22152.99      23178.07       222.72 o                         
  16  18   0       3363.79       3285.18       116.33 o                         
  18  18   0      10848.62      11133.01       305.69 o                         
   0  20   0       5134.17       5537.30       254.94 o                         
   2  20   0      45949.20      42872.71       644.60 o                         
   4  20   0        106.11        116.34        64.48 o                         
   6  20   0      66843.54      61753.58      1085.49 o                         
   8  20   0      10677.00      10326.20       129.89 o                         
  10  20   0      10408.95       9696.44       139.83 o                         
  12  20   0         74.91        269.07        90.54 o                         
  14  20   0       2756.13       2948.84       108.47 o                         
  16  20   0        654.98        678.45        71.20 o                         
   2  22   0       2795.40       3166.63        99.62 o                         
   4  22   0       6370.70       7265.30       227.80 o                         
   6  22   0       1530.72       1513.73        85.28 o                         
   8  22   0      18545.94      18903.94       165.26 o                         
  10  22   0       3136.42       3274.91       122.11 o                         
  12  22   0      16265.85      17493.55       257.22 o                         
  14  22   0       4659.39       4531.88       152.10 o                         
   0  24   0      22839.71      23907.81       324.38 o                         
   2  24   0       1049.67       1373.04        93.23 o                         
   4  24   0      28141.95      27983.68      1305.97 o                         
   6  24   0       4538.46       4689.44       137.81 o                         
   8  24   0       9106.80       9064.25       210.90 o                         
  10  24   0        268.54        447.10        83.09 o                         
   2  26   0         51.26        309.81        74.53 o                         
   4  26   0       1885.02       1877.76        87.98 o                         
   6  26   0       6435.80       7225.93       168.09 o                         
   3   1   1      92561.74      96820.05       554.67 o                         
   5   1   1     441676.88     418474.69     11201.02 o                         
   7   1   1      32535.98      32523.74       390.96 o                         
   9   1   1      65658.98      64833.15       687.44 o                         
  11   1   1      26765.03      26414.43      1081.12 o                         
  13   1   1      70495.62      72561.46      1588.88 o                         
  15   1   1      14931.08      14709.10       176.16 o                         
  17   1   1      14442.85      15314.75       205.50 o                         
  19   1   1      20797.81      21109.65       566.90 o                         
  21   1   1       5704.52       6075.85       119.27 o                         
  23   1   1      12300.16      12349.49       148.53 o                         
  25   1   1       1510.56       1607.52       111.12 o                         
   1   3   1       7536.09       7762.43       235.32 o                         
   3   3   1     419110.12     407273.31     14432.52 o                         
   5   3   1      25698.58      25323.20       282.17 o                         
   7   3   1      99360.12      99525.90      1009.35 o                         
   9   3   1      21825.00      20460.27       543.16 o                         
  11   3   1      96820.54      95983.77      1105.85 o                         
  13   3   1      28849.90      26502.02      1077.10 o                         
  15   3   1      24151.64      24153.15       321.80 o                         
  17   3   1      26264.59      25186.62       561.91 o                         
  19   3   1      11098.97      11603.07       252.48 o                         
  21   3   1      11999.91      12051.77       185.55 o                         
  23   3   1       1118.04       1186.22        93.13 o                         
  25   3   1       3967.75       3988.98       138.48 o                         
   1   5   1     176389.53     168498.27      1233.57 o                         
   3   5   1     317204.41     304294.34      2120.83 o                         
   5   5   1     105481.16     101662.44      1447.56 o                         
   7   5   1     165456.38     174776.94      3199.23 o                         
   9   5   1      32062.38      33749.39       219.24 o                         
  11   5   1      93393.61      96379.00      1443.90 o                         
  13   5   1      43460.59      39355.73       276.43 o                         
  15   5   1      20656.21      19604.87       475.79 o                         
  17   5   1      14999.03      14410.78       192.93 o                         
  19   5   1       6131.75       5627.83       133.31 o                         
  21   5   1      15595.38      15930.20       357.61 o                         
  23   5   1       2314.57       2115.52       131.27 o                         
   1   7   1     154843.83     145159.84      1373.17 o                         
   3   7   1      67206.07      64417.61      1809.16 o                         
   5   7   1     120011.47     114254.22       931.76 o                         
   7   7   1      66318.84      63818.75      1060.24 o                         
   9   7   1      53795.53      49642.73       346.63 o                         
  11   7   1      26414.74      26340.31       260.90 o                         
  13   7   1      38380.25      39029.58      1204.42 o                         
  15   7   1      18831.11      19458.38       289.72 o                         
  17   7   1      26705.08      23674.45      1068.27 o                         
  19   7   1      22536.96      22346.84       862.81 o                         
  21   7   1       3437.17       3524.71       123.37 o                         
  23   7   1       6013.40       5351.68       199.09 o                         
   1   9   1      34117.70      31086.59      1409.71 o                         
   3   9   1      96678.30      93512.20       737.22 o                         
   5   9   1     128247.24     129061.83      2411.15 o                         
   7   9   1       3267.81       3278.95        90.15 o                         
   9   9   1      96294.77     100565.84      1087.96 o                         
  11   9   1      13732.57      14502.83       159.91 o                         
  13   9   1      56639.80      59864.23       328.38 o                         
  15   9   1      15630.45      16840.92       625.68 o                         
  17   9   1      13437.09      13864.21       364.32 o                         
  19   9   1      18877.80      17945.57       864.01 o                         
  21   9   1       1253.22       1345.46        88.92 o                         
  23   9   1       6277.74       5853.83       184.20 o                         
   1  11   1      89104.64      86079.06       465.85 o                         
   3  11   1      95574.01      95284.02      1101.01 o                         
   5  11   1      34464.27      34020.49       522.90 o                         
   7  11   1      80276.34      78960.63      2308.79 o                         
   9  11   1      28385.14      29842.67       371.96 o                         
  11  11   1      29856.09      28767.18       592.72 o                         
  13  11   1      18838.93      19762.30       628.92 o                         
  15  11   1      15733.00      16566.20       176.88 o                         
  17  11   1      13882.29      13336.34       838.36 o                         
  19  11   1      10968.67      11873.75       301.31 o                         
  21  11   1      11096.88      10920.47       152.35 o                         
  23  11   1       1897.78       1904.11       105.66 o                         
   1  13   1      63380.01      60248.95       836.39 o                         
   3  13   1      57530.90      53255.77       386.11 o                         
   5  13   1       5298.43       5136.42       118.95 o                         
   7  13   1      93397.22      97453.11      1074.50 o                         
   9  13   1       1331.04       1518.51        69.65 o                         
  11  13   1      50683.86      52616.09       545.78 o                         
  13  13   1       9488.80       9597.86       132.30 o                         
  15  13   1      12179.01      12189.79       285.43 o                         
  17  13   1       6887.47       6163.67       139.46 o                         
  19  13   1       2716.58       2696.86        93.13 o                         
  21  13   1       7984.91       7996.81       353.16 o                         
   1  15   1      36722.54      35132.43       402.09 o                         
   3  15   1      35083.02      34050.79      1081.67 o                         
   5  15   1      39476.14      36358.79       572.71 o                         
   7  15   1       8549.01       8894.62       127.83 o                         
   9  15   1      49305.37      50085.01       972.84 o                         
  11  15   1      13762.28      13737.32       442.95 o                         
  13  15   1      15403.32      15189.83       173.53 o                         
  15  15   1       9261.40       8991.03       269.99 o                         
  17  15   1       7792.68       7406.45       228.40 o                         
  19  15   1      11102.58      10584.79       384.61 o                         
  21  15   1       1915.70       1637.51       108.78 o                         
   1  17   1      37617.30      36888.43       819.14 o                         
   3  17   1      23699.72      23716.54       224.97 o                         
   5  17   1      55611.90      56813.86       709.52 o                         
   7  17   1       3854.09       3929.62        91.97 o                         
   9  17   1      42933.94      45673.50       499.77 o                         
  11  17   1       1710.39       2061.74        86.18 o                         
  13  17   1      15027.92      15564.95       172.63 o                         
  15  17   1       7259.31       7764.43       135.99 o                         
  17  17   1       8033.43       7352.82       356.51 o                         
  19  17   1       8876.37       7983.18       396.18 o                         
   1  19   1      26886.54      26441.94       607.59 o                         
   3  19   1       7818.18       7544.08       117.97 o                         
   5  19   1      11066.13      10013.24       344.28 o                         
   7  19   1      24932.10      25586.29       402.05 o                         
   9  19   1       4629.96       5099.37       115.89 o                         
  11  19   1      14708.11      14992.59       408.92 o                         
  13  19   1      10608.79      10494.43       263.88 o                         
  15  19   1       6962.21       7050.91       148.87 o                         
  17  19   1       6361.55       6135.10       115.76 o                         
   1  21   1      23378.59      22775.71       146.97 o                         
   3  21   1      30769.18      32432.50       335.77 o                         
   5  21   1       2248.78       2137.97        94.74 o                         
   7  21   1      24723.68      26109.81       164.86 o                         
   9  21   1       1432.93       1347.32        85.55 o                         
  11  21   1      16689.31      15411.95       214.88 o                         
  13  21   1       4626.35       4833.36       139.37 o                         
  15  21   1       6388.71       6776.96       132.10 o                         
   1  23   1      10063.02      10404.52       185.68 o                         
   3  23   1      22443.30      23594.28       477.00 o                         
   5  23   1       5706.57       5398.04       113.77 o                         
   7  23   1       5990.22       6350.73       128.61 o                         
   9  23   1      10130.94       9307.11       288.81 o                         
  11  23   1      10774.49      10928.11       277.13 o                         
  13  23   1       3438.98       3290.02       132.91 o                         
   1  25   1       9462.11       9449.18       297.24 o                         
   3  25   1       1075.51       1111.19        65.84 o                         
   5  25   1      13128.29      12057.80       116.63 o                         
   7  25   1        515.68        495.87        73.41 o                         
   9  25   1      10739.72      11040.04       294.52 o                         
   1  27   1       4353.75       4166.61       102.40 o                         
   2   0   2      49015.06      57572.79       755.15 o                         
   6   0   2     266142.62     239092.25     12764.97 o                         
  10   0   2     205244.59     226895.23     31067.72 o                         
  14   0   2     156075.11     158769.00      3003.23 o                         
  18   0   2      47020.62      51089.60      3864.44 o                         
  22   0   2      21199.44      23921.14      1301.73 o                         
   0   2   2     277874.38     274824.88     15943.43 o                         
   2   2   2     116433.29     116402.35      1814.26 o                         
   4   2   2     197140.83     196342.61      1587.56 o                         
   6   2   2      85882.01      85738.74       714.27 o                         
   8   2   2     150206.83     148277.34      2021.96 o                         
  10   2   2      48719.60      51231.30       555.10 o                         
  12   2   2       7228.50       7618.50       149.77 o                         
  14   2   2       7494.69       7666.31       316.17 o                         
  16   2   2        697.48        838.59        95.91 o                         
  18   2   2        393.45        465.90        83.42 o                         
  20   2   2       2099.08       1932.42        88.21 o                         
  22   2   2       1133.52       1098.52        87.54 o                         
  24   2   2       4202.10       4386.78       159.01 o                         
   2   4   2       3825.29       4294.38       178.53 o                         
   4   4   2      42430.09      42527.52       799.33 o                         
   6   4   2       3334.26       3232.16       100.10 o                         
   8   4   2     196631.73     194899.70      8316.43 o                         
  10   4   2       2699.62       2890.21       100.20 o                         
  12   4   2     109200.30     113216.37       810.92 o                         
  14   4   2       1005.23        975.44        73.46 o                         
  16   4   2      98296.82     101296.39      1296.98 o                         
  18   4   2        559.01        552.79        78.47 o                         
  20   4   2      34353.04      33643.30      1674.43 o                         
  22   4   2        532.83        432.34       101.86 o                         
  24   4   2       7986.11       8235.59       147.55 o                         
   0   6   2     437092.94     418557.72      1981.74 o                         
   2   6   2     162193.09     157264.38      3984.14 o                         
   4   6   2      66690.58      63814.21       564.30 o                         
   6   6   2     256949.00     240729.56      1077.13 o                         
   8   6   2      76388.84      73877.77       736.22 o                         
  10   6   2      44141.25      45019.05       852.21 o                         
  12   6   2      23939.04      23995.46       609.13 o                         
  14   6   2       4844.86       4861.68        94.35 o                         
  16   6   2        519.19        536.50        88.29 o                         
  18   6   2       1056.21       1027.74        76.72 o                         
  20   6   2       1911.24       2048.32       133.68 o                         
  22   6   2       3201.91       3114.25       101.23 o                         
  24   6   2       2552.41       2293.64       120.91 o                         
   2   8   2      48981.95      49010.97       441.79 o                         
   4   8   2       3537.04       3834.05        94.34 o                         
   6   8   2      72990.53      72186.41       492.65 o                         
   8   8   2        129.73        268.22        57.60 o                         
  10   8   2     135560.12     125884.86      2301.40 o                         
  12   8   2        939.30        866.02        77.39 o                         
  14   8   2      74995.07      72700.62      1958.40 o                         
  16   8   2       2025.05       2149.37       115.30 o                         
  18   8   2      35285.14      36868.95       574.91 o                         
  20   8   2        687.92        848.43        81.22 o                         
  22   8   2      14454.09      14306.71       183.09 o                         
   0  10   2     188321.09     183987.20      7434.92 o                         
   2  10   2     132593.52     132178.20       514.17 o                         
   4  10   2     154030.05     159217.42      5266.33 o                         
   6  10   2      28566.99      26685.72       770.41 o                         
   8  10   2      64190.45      64358.95       493.46 o                         
  10  10   2      25083.55      24723.85       174.42 o                         
  12  10   2       8109.68       7745.92       158.86 o                         
  14  10   2       9379.14       9336.04       136.58 o                         
  16  10   2        489.86        544.04        75.21 o                         
  18  10   2       1790.20       2004.20       126.99 o                         
  20  10   2        595.72        654.84        89.69 o                         
  22  10   2       3199.77       3010.26       102.17 o                         
   2  12   2      11211.71      13656.46       230.14 o                         
   4  12   2      23527.52      23784.24       528.05 o                         
   6  12   2        132.51        162.92        47.06 o                         
   8  12   2      68847.84      69412.88       512.30 o                         
  10  12   2       7736.84       8034.67       159.79 o                         
  12  12   2      75519.34      75508.98       421.47 o                         
  14  12   2       3754.54       3724.03        87.14 o                         
  16  12   2      56122.91      58685.14      1323.69 o                         
  18  12   2       1351.56       1336.97        86.30 o                         
  20  12   2      16259.89      17116.00       320.95 o                         
  22  12   2        486.02        489.94        85.51 o                         
   0  14   2      57056.92      59385.10      5833.86 o                         
   2  14   2      82158.97      80466.21       299.09 o                         
   4  14   2      34055.32      33632.86       346.50 o                         
   6  14   2      71235.09      69503.57      1286.24 o                         
   8  14   2       8698.07       8533.50       120.49 o                         
  10  14   2      13248.12      13307.50       193.94 o                         
  12  14   2      12203.78      12590.66       143.18 o                         
  14  14   2      12445.73      12914.29       204.75 o                         
  16  14   2       4309.08       4197.07       119.27 o                         
  18  14   2        852.28        823.37        78.58 o                         
  20  14   2        763.50        834.18       104.27 o                         
   2  16   2      16000.37      15959.80       152.73 o                         
   4  16   2        260.06        305.97        57.21 o                         
   6  16   2      25636.52      25034.52       204.63 o                         
   8  16   2        966.61       1011.81        76.98 o                         
  10  16   2      64439.93      67222.80       627.42 o                         
  12  16   2       1382.69       1480.44        97.12 o                         
  14  16   2      48631.05      50726.82       395.80 o                         
  16  16   2       2839.52       2861.26       195.69 o                         
  18  16   2      17340.43      16908.78       834.32 o                         
  20  16   2       1044.42        771.27       184.51 o                         
   0  18   2     103662.23     103240.16       688.44 o                         
   2  18   2      20783.63      20808.21       163.47 o                         
   4  18   2      56409.74      53741.59       434.39 o                         
   6  18   2      11514.54      10735.25       196.52 o                         
   8  18   2      21263.69      21594.03       477.92 o                         
  10  18   2       5328.94       5203.97       102.21 o                         
  12  18   2       6608.31       6651.15       239.76 o                         
  14  18   2       1754.50       1715.77        84.14 o                         
  16  18   2        459.36        438.53        81.44 o                         
  18  18   2         28.42         95.01        84.65 o                         
   2  20   2       1283.27       1544.94        71.17 o                         
   4  20   2      10747.62      10634.29       128.44 o                         
   6  20   2       2132.31       2041.75        79.84 o                         
   8  20   2      19790.56      20073.49       633.14 o                         
  10  20   2        557.90        642.08        90.55 o                         
  12  20   2      26468.98      27651.51       217.55 o                         
  14  20   2       1072.04       1219.54        87.64 o                         
  16  20   2      17517.80      18474.37       272.83 o                         
   0  22   2       4169.84       4080.72       121.22 o                         
   2  22   2      46372.96      45590.71      1148.26 o                         
   4  22   2      12187.68      12307.06       261.52 o                         
   6  22   2      24417.91      25905.06       184.10 o                         
   8  22   2       5267.26       5602.11       116.66 o                         
  10  22   2       6759.60       7335.73       123.10 o                         
  12  22   2        927.93        956.24        78.59 o                         
  14  22   2       2690.95       2242.27       111.10 o                         
   2  24   2       1390.12       1493.76        95.00 o                         
   4  24   2        378.79        523.14        66.07 o                         
   6  24   2       6019.10       6034.00       268.71 o                         
   8  24   2       2457.43       2744.84        88.82 o                         
  10  24   2       9035.44       8589.72       153.88 o                         
   0  26   2      31040.35      28619.98       869.97 o                         
   2  26   2       4354.50       3746.97       107.17 o                         
   4  26   2      12774.75      11734.82       160.00 o                         
   6  26   2       5312.13       4928.89       153.58 o                         
   1   1   3     132073.59     132009.28      1147.31 o                         
   3   1   3      50278.72      51923.93       948.14 o                         
   5   1   3     157579.88     159082.95      1253.81 o                         
   7   1   3      12601.99      12268.49       185.51 o                         
   9   1   3     145741.00     144852.09      1666.99 o                         
  11   1   3      12326.53      12322.92       254.89 o                         
  13   1   3      65571.06      64814.57       489.26 o                         
  15   1   3      21338.64      23623.29       390.84 o                         
  17   1   3      29407.72      31356.99       844.43 o                         
  19   1   3      22050.82      22655.80       352.44 o                         
  21   1   3       1712.42       1861.96        98.64 o                         
  23   1   3       6223.81       6078.01       296.74 o                         
   1   3   3      59342.69      59922.14       736.66 o                         
   3   3   3     264083.81     245482.44      3473.85 o                         
   5   3   3      46929.73      46950.82       560.41 o                         
   7   3   3      63119.48      60849.18      1250.66 o                         
   9   3   3       3105.46       2546.89        97.53 o                         
  11   3   3      64312.78      63683.89       471.50 o                         
  13   3   3      24341.22      24979.06       251.50 o                         
  15   3   3      27277.58      27788.48       297.77 o                         
  17   3   3      13055.37      13023.91       233.24 o                         
  19   3   3      11261.36      12112.97       243.13 o                         
  21   3   3       6501.67       6838.95       135.75 o                         
  23   3   3       4162.05       4225.82       118.72 o                         
   1   5   3     117854.87     118222.38      1591.88 o                         
   3   5   3     109404.89     100496.28      1068.80 o                         
   5   5   3       5481.76       5373.03       120.42 o                         
   7   5   3     180468.45     183533.45      1998.29 o                         
   9   5   3       7704.60       7754.14       134.87 o                         
  11   5   3      97804.61      99480.77      1328.08 o                         
  13   5   3      29837.65      29245.33       838.09 o                         
  15   5   3      23293.90      22755.27       736.62 o                         
  17   5   3       8960.95       9502.47       135.67 o                         
  19   5   3       6862.32       7281.11       136.17 o                         
  21   5   3      10517.74      10775.76       162.51 o                         
  23   5   3       2676.55       2730.53        99.46 o                         
   1   7   3      33144.46      35746.42      2683.07 o                         
   3   7   3      68921.39      62269.20      2235.22 o                         
   5   7   3     128716.44     127487.41      1487.53 o                         
   7   7   3      10679.31      10226.58       180.34 o                         
   9   7   3      48319.44      46012.02       271.68 o                         
  11   7   3      23309.93      24542.46       957.93 o                         
  13   7   3      54410.87      55224.40      1304.09 o                         
  15   7   3      10899.28      11321.00       137.05 o                         
  17   7   3      23221.16      23711.41       712.43 o                         
  19   7   3       5762.54       6033.28       159.57 o                         
  21   7   3       4097.99       4205.89       105.96 o                         
  23   7   3       4040.94       4165.73       119.10 o                         
   1   9   3      47556.58      44691.76       616.24 o                         
   3   9   3      44706.32      41208.44       261.80 o                         
   5   9   3      63088.91      64396.32      1607.94 o                         
   7   9   3      11925.34      12112.23       112.63 o                         
   9   9   3      93954.77      92538.83      1166.73 o                         
  11   9   3      13011.41      13579.09       144.52 o                         
  13   9   3      21854.75      22095.40       796.01 o                         
  15   9   3       2963.28       3424.82       123.93 o                         
  17   9   3      15611.08      14544.32       241.61 o                         
  19   9   3       8138.24       8928.43       116.87 o                         
  21   9   3       3973.66       4020.92       113.30 o                         
  23   9   3       4463.03       3885.11       257.42 o                         
   1  11   3      35829.18      34613.04       938.98 o                         
   3  11   3      65941.44      62680.72       493.65 o                         
   5  11   3      19964.42      19094.81       599.00 o                         
   7  11   3      78243.81      77873.76      1039.21 o                         
   9  11   3       5877.30       6035.90       107.14 o                         
  11  11   3      50180.48      49281.19       237.04 o                         
  13  11   3      22219.72      22113.46       613.03 o                         
  15  11   3      27152.61      27719.11       319.18 o                         
  17  11   3      14751.01      15621.75       233.00 o                         
  19  11   3       8544.74       8818.96       225.55 o                         
  21  11   3       5427.59       5562.69       198.23 o                         
   1  13   3      58661.90      53689.54       566.03 o                         
   3  13   3      56037.54      49418.43      1110.44 o                         
   5  13   3      13761.39      13840.33       117.73 o                         
   7  13   3      62667.58      59232.34       454.07 o                         
   9  13   3       2129.82       2020.47        70.14 o                         
  11  13   3      60157.73      56666.05       425.91 o                         
  13  13   3       7475.17       8230.88       304.62 o                         
  15  13   3       4388.19       4723.65       144.11 o                         
  17  13   3       6378.80       7068.12       124.51 o                         
  19  13   3       5682.25       5758.23       211.02 o                         
  21  13   3       3852.62       4237.83       124.60 o                         
   1  15   3      32362.77      32703.12       953.94 o                         
   3  15   3      28426.90      28497.04       626.90 o                         
   5  15   3      44533.80      43324.78       597.64 o                         
   7  15   3      15527.96      16403.48       526.89 o                         
   9  15   3      34427.16      34973.63       285.32 o                         
  11  15   3       6086.88       6261.38       101.25 o                         
  13  15   3      24900.66      26002.56       255.99 o                         
  15  15   3       8872.28       8973.18       426.32 o                         
  17  15   3       4225.39       4335.13       351.72 o                         
  19  15   3       4557.63       4804.10       211.23 o                         
   1  17   3      22712.36      22427.23       477.79 o                         
   3  17   3      22799.35      21938.69       431.83 o                         
   5  17   3      45545.52      44501.12       956.83 o                         
   7  17   3       2028.55       1760.91        92.02 o                         
   9  17   3      40064.57      37279.58      1037.22 o                         
  11  17   3       1066.97       1099.93        81.52 o                         
  13  17   3      19509.00      19727.06       222.35 o                         
  15  17   3      10890.59      10843.50       136.65 o                         
  17  17   3       2283.43       2461.26       118.40 o                         
   1  19   3       6274.64       5734.34       101.62 o                         
   3  19   3      20438.29      18474.61       273.00 o                         
   5  19   3      12784.44      13031.65       130.97 o                         
   7  19   3      13479.93      13731.01       356.66 o                         
   9  19   3       7710.40       7804.26       183.11 o                         
  11  19   3      14485.87      14925.84       434.19 o                         
  13  19   3       3158.19       3286.31       114.01 o                         
  15  19   3       3398.16       3697.24       116.34 o                         
   1  21   3      16711.08      14980.14       396.66 o                         
   3  21   3      23120.75      22023.90       761.86 o                         
   5  21   3       1122.53       1033.20        80.40 o                         
   7  21   3      22471.68      21879.68       195.93 o                         
   9  21   3        370.06        440.67        71.36 o                         
  11  21   3      13781.36      13809.86       335.04 o                         
  13  21   3       2305.86       2494.56        93.75 o                         
   1  23   3       6101.90       5856.64       114.83 o                         
   3  23   3       6674.33       6442.11       147.99 o                         
   5  23   3       9485.82       8393.48       241.34 o                         
   7  23   3       4986.69       4995.06       108.26 o                         
   9  23   3      12123.71      11745.02       153.54 o                         
  11  23   3       5787.05       5244.54       126.32 o                         
   1  25   3       9807.28       8990.39       152.27 o                         
   3  25   3       4387.55       4362.99        88.11 o                         
   5  25   3      12055.61      11556.28       526.33 o                         
   7  25   3        488.61        576.74        75.15 o                         
   0   0   4     355691.16     355473.66      1530.63 o                         
   4   0   4     304933.22     304268.06       996.87 o                         
   8   0   4      99874.19     106805.99      1093.17 o                         
  12   0   4      33516.05      33875.28       673.80 o                         
  16   0   4         67.74        316.61       144.90 o                         
  20   0   4       6480.09       6911.01       240.80 o                         
   2   2   4      12454.52      13655.64       189.31 o                         
   4   2   4      15391.42      16790.62       188.81 o                         
   6   2   4      18329.31      18251.41       370.28 o                         
   8   2   4      44561.98      47372.58       432.29 o                         
  10   2   4      76037.98      75006.41       499.20 o                         
  12   2   4      30232.07      30416.41       558.27 o                         
  14   2   4      35591.06      37010.07       253.02 o                         
  16   2   4      25597.63      27200.60       457.60 o                         
  18   2   4      16490.26      17469.08       272.80 o                         
  20   2   4      16098.58      16014.12       255.67 o                         
  22   2   4      10062.94      10687.93       150.36 o                         
   0   4   4       7665.31       7411.22       207.92 o                         
   2   4   4     253300.34     246112.94      2035.99 o                         
   4   4   4       5026.43       5376.32       123.13 o                         
   6   4   4     190575.59     192897.30       553.67 o                         
   8   4   4       3002.60       3358.73        84.34 o                         
  10   4   4      29638.21      27794.90       447.34 o                         
  12   4   4        126.90        250.56        84.65 o                         
  14   4   4      20971.09      21068.88       168.38 o                         
  16   4   4       3389.91       3233.31       123.61 o                         
  18   4   4       2846.35       2850.32        94.32 o                         
  20   4   4       1572.64       1658.84       110.22 o                         
  22   4   4       5085.19       5216.92       134.48 o                         
   2   6   4       7065.75       7755.19       201.78 o                         
   4   6   4       5124.43       4973.77        99.39 o                         
   6   6   4      41591.09      45833.00       842.16 o                         
   8   6   4      58341.67      60199.71       319.19 o                         
  10   6   4      48748.07      48665.55       573.49 o                         
  12   6   4      76153.36      77080.61       460.68 o                         
  14   6   4      39979.50      39003.70       769.20 o                         
  16   6   4      43472.51      42418.84       367.33 o                         
  18   6   4      23284.62      23940.93       486.03 o                         
  20   6   4      14693.74      15860.11       156.71 o                         
  22   6   4       4378.52       4832.63       108.02 o                         
   0   8   4     298371.44     241440.59       965.70 o                         
   2   8   4       1639.53       1848.91        97.12 o                         
   4   8   4     180606.50     178611.03      2133.49 o                         
   6   8   4       4961.73       5148.80       149.24 o                         
   8   8   4      74372.44      69038.74       529.77 o                         
  10   8   4        915.36        827.63        75.74 o                         
  12   8   4      10423.58      10475.90       211.24 o                         
  14   8   4       3729.50       3637.88       175.57 o                         
  16   8   4        396.53        657.92        76.46 o                         
  18   8   4        613.34        660.48        91.65 o                         
  20   8   4       1280.57       1408.40        94.13 o                         
  22   8   4        539.25        557.80        75.44 o                         
   2  10   4      16964.97      18305.21       206.25 o                         
   4  10   4      13255.19      13453.87       272.71 o                         
   6  10   4      31982.06      31658.18       293.66 o                         
   8  10   4      30729.51      29033.06       244.74 o                         
  10  10   4      61235.11      58928.36      1217.22 o                         
  12  10   4      21468.36      21818.40       358.27 o                         
  14  10   4      41183.57      42641.59      1300.40 o                         
  16  10   4      28211.52      28361.37       548.52 o                         
  18  10   4      12939.58      13630.79       323.82 o                         
  20  10   4       7635.97       7827.18       138.73 o                         
   0  12   4      14118.99      13936.71      1018.02 o                         
   2  12   4     111572.11     102177.34      3118.49 o                         
   4  12   4      10936.53       9900.69       132.57 o                         
   6  12   4     115743.30     111721.15      1965.15 o                         
   8  12   4       3744.31       3416.91        96.24 o                         
  10  12   4      31456.24      28646.96       394.19 o                         
  12  12   4        426.95        486.08        67.20 o                         
  14  12   4       3637.32       3463.21        97.80 o                         
  16  12   4       1989.24       2078.30       105.52 o                         
  18  12   4        990.04       1068.41        77.91 o                         
  20  12   4       1173.67       1314.59        85.49 o                         
   2  14   4       4350.35       4434.56       180.48 o                         
   4  14   4       7904.00       7041.63       119.54 o                         
   6  14   4      15145.53      15370.26       423.31 o                         
   8  14   4      18173.62      17343.93       222.14 o                         
  10  14   4       7600.73       7397.56       172.99 o                         
  12  14   4      16374.26      16555.08       202.64 o                         
  14  14   4       7571.94       7453.93       132.22 o                         
  16  14   4      19852.60      21040.71       451.56 o                         
  18  14   4      10020.98      10266.53       120.51 o                         
   0  16   4      95257.31      82600.91      3636.62 o                         
   2  16   4       2773.69       2638.31       102.35 o                         
   4  16   4      67178.25      61696.26      1434.74 o                         
   6  16   4       2775.25       2913.20       103.66 o                         
   8  16   4      51926.38      49328.75      1223.69 o                         
  10  16   4        185.34        248.88        61.40 o                         
  12  16   4       5455.78       5248.15       151.82 o                         
  14  16   4       1515.04       1537.49        79.72 o                         
  16  16   4       1520.74       1372.94        89.44 o                         
  18  16   4        123.53        198.02        79.32 o                         
   2  18   4       4038.34       3689.07       169.84 o                         
   4  18   4       2609.25       2416.42        89.13 o                         
   6  18   4      10284.06       9761.00       239.86 o                         
   8  18   4       9049.02       8566.21       129.58 o                         
  10  18   4      17986.71      18011.70       307.64 o                         
  12  18   4       4097.08       4122.90       189.09 o                         
  14  18   4      19558.87      21015.85       281.54 o                         
  16  18   4       6311.10       5740.62       113.82 o                         
   0  20   4       4046.04       3899.21       143.50 o                         
   2  20   4      50387.81      44761.78       603.94 o                         
   4  20   4       1725.05       1546.12        79.43 o                         
   6  20   4      31591.07      29760.67      1031.03 o                         
   8  20   4       1843.27       2097.30        84.42 o                         
  10  20   4       8761.10       8445.15       181.98 o                         
  12  20   4        800.77        956.31        99.29 o                         
  14  20   4        560.48        527.80        73.87 o                         
   2  22   4        328.13        228.97        63.41 o                         
   4  22   4       4100.53       4011.62        89.37 o                         
   6  22   4       2587.25       2343.15       102.76 o                         
   8  22   4      14200.30      12328.12       217.97 o                         
  10  22   4       4715.37       4502.15       115.40 o                         
  12  22   4      10251.22      10421.10       149.97 o                         
   0  24   4      25563.85      26779.12      1146.49 o                         
   2  24   4       1491.69       1779.81        87.27 o                         
   4  24   4      14318.12      13246.22       304.02 o                         
   6  24   4       3529.51       3579.73       148.41 o                         
   8  24   4       9287.61       8315.99       470.70 o                         
   1   1   5      75066.51      76870.71       850.11 o                         
   3   1   5      55605.46      55150.38       246.14 o                         
   5   1   5      64514.05      64142.58       480.78 o                         
   7   1   5      16956.52      16665.25       149.69 o                         
   9   1   5      63547.02      62631.72       291.77 o                         
  11   1   5      14337.09      15006.72       255.14 o                         
  13   1   5      38327.95      38081.90       618.32 o                         
  15   1   5      21977.70      23315.52       227.48 o                         
  17   1   5       8775.27       9161.14       163.37 o                         
  19   1   5      15358.67      15633.33       220.04 o                         
  21   1   5       1772.14       2002.58       107.65 o                         
   1   3   5      94884.13      98798.02      1238.81 o                         
   3   3   5      58311.89      61251.75      1562.56 o                         
   5   3   5      14506.53      14790.53       223.99 o                         
   7   3   5      53217.45      56621.11       761.78 o                         
   9   3   5      49839.38      52355.16       631.13 o                         
  11   3   5      31571.07      31803.95       886.00 o                         
  13   3   5       8572.87       8596.54       203.30 o                         
  15   3   5       9054.94       9988.63       275.69 o                         
  17   3   5      12770.00      13299.13       352.75 o                         
  19   3   5       4025.61       4672.00       141.12 o                         
  21   3   5       8569.08       9375.59       148.63 o                         
   1   5   5      52635.16      49067.80      1297.43 o                         
   3   5   5      69081.12      70061.23       390.35 o                         
   5   5   5      11228.02      11160.66       213.27 o                         
   7   5   5      79444.44      82795.16       748.63 o                         
   9   5   5      15975.46      16659.00       146.33 o                         
  11   5   5      55931.77      58744.72       649.80 o                         
  13   5   5      25644.00      25878.95       331.89 o                         
  15   5   5      11368.63      11394.73       154.53 o                         
  17   5   5      10885.38      11245.90       335.40 o                         
  19   5   5       2978.48       3190.61       108.77 o                         
  21   5   5       8188.87       8334.14       176.61 o                         
   1   7   5      53559.18      56606.40       301.66 o                         
   3   7   5      50479.71      49850.87       952.29 o                         
   5   7   5      65398.65      65272.06       867.89 o                         
   7   7   5      21709.15      21879.91       375.49 o                         
   9   7   5      25653.83      26230.75       598.21 o                         
  11   7   5      18837.19      17702.19       319.54 o                         
  13   7   5      15573.86      15297.93       170.46 o                         
  15   7   5       4821.21       5078.33       157.14 o                         
  17   7   5       7753.97       7892.03       135.86 o                         
  19   7   5      17205.15      16830.18       228.37 o                         
  21   7   5       1413.70       1558.84        87.26 o                         
   1   9   5      25917.77      25834.41      1109.01 o                         
   3   9   5      40055.94      43336.73       479.06 o                         
   5   9   5      59767.68      60707.54       625.27 o                         
   7   9   5       3718.33       3706.56        85.41 o                         
   9   9   5      29130.83      30073.06       402.32 o                         
  11   9   5       3974.86       4027.15       104.89 o                         
  13   9   5      25272.64      25506.83       740.91 o                         
  15   9   5      13244.12      12702.85       134.49 o                         
  17   9   5       4954.79       5100.48       116.26 o                         
  19   9   5       3835.86       3956.27       117.76 o                         
  21   9   5       5131.92       5003.05       115.34 o                         
   1  11   5      37745.46      33968.07       764.44 o                         
   3  11   5      56869.76      58573.89      1224.44 o                         
   5  11   5      21412.58      20086.07       556.44 o                         
   7  11   5      40422.43      40597.90      1293.91 o                         
   9  11   5      12176.48      11560.33       261.74 o                         
  11  11   5      20205.60      19233.87       238.12 o                         
  13  11   5      17074.98      17528.79       692.35 o                         
  15  11   5      10152.90      10974.43       342.07 o                         
  17  11   5      14868.94      14475.81       313.10 o                         
  19  11   5       1761.46       1803.29       103.02 o                         
   1  13   5      22985.28      20830.04       257.86 o                         
   3  13   5      55103.83      50182.63       938.32 o                         
   5  13   5       7459.24       7583.76       124.49 o                         
   7  13   5      16198.85      17872.10       156.57 o                         
   9  13   5        836.07        852.31        68.66 o                         
  11  13   5      30672.99      30721.05       385.37 o                         
  13  13   5      10995.97      11496.12       150.43 o                         
  15  13   5       7387.50       7601.11       193.15 o                         
  17  13   5       6067.16       6232.35       114.49 o                         
  19  13   5       4221.46       4100.23       102.06 o                         
   1  15   5      36158.16      32395.03       247.77 o                         
   3  15   5      24798.90      22155.08       281.77 o                         
   5  15   5      23485.99      22523.29       820.52 o                         
   7  15   5      12430.62      11649.07       480.20 o                         
   9  15   5      11951.31      11690.59       144.83 o                         
  11  15   5      13085.83      12781.46       174.10 o                         
  13  15   5       7518.88       7332.32       144.44 o                         
  15  15   5       8744.13       8611.30       137.80 o                         
  17  15   5       3310.62       3421.73        96.20 o                         
   1  17   5      20432.98      17273.87       264.74 o                         
   3  17   5       3141.74       2890.14        96.98 o                         
   5  17   5      24158.81      21494.12       821.36 o                         
   7  17   5        886.76        844.90        84.73 o                         
   9  17   5      24400.90      23802.21       756.94 o                         
  11  17   5       3453.74       3720.06       121.39 o                         
  13  17   5      13462.23      13693.13       143.15 o                         
  15  17   5       5398.25       5309.99       258.58 o                         
   1  19   5       8375.66       7587.78       122.31 o                         
   3  19   5      15949.66      13787.19       228.57 o                         
   5  19   5      13682.85      11327.58       196.26 o                         
   7  19   5       9524.52       8401.73       310.99 o                         
   9  19   5       5183.31       4883.24       338.05 o                         
  11  19   5       7715.88       7914.82       129.86 o                         
  13  19   5       5897.77       5683.87       212.19 o                         
   1  21   5       5244.86       4833.77        96.20 o                         
   3  21   5      18374.39      15902.27       186.06 o                         
   5  21   5        997.50        909.53       100.79 o                         
   7  21   5      12316.75      11200.75       154.56 o                         
   9  21   5        509.71        593.49        81.03 o                         
  11  21   5       8464.36       7731.60       260.09 o                         
   1  23   5       6789.99       6400.46       242.06 o                         
   3  23   5       7994.24       7520.77       111.47 o                         
   5  23   5       8299.70       7156.92       126.35 o                         
   7  23   5       5940.49       5480.51       114.15 o                         
   2   0   6      34669.12      35284.11       519.82 o                         
   6   0   6      56859.96      57171.25       589.74 o                         
  10   0   6      61719.27      62304.21       315.41 o                         
  14   0   6      57203.50      60399.61      1604.29 o                         
  18   0   6      37506.04      40925.93       758.87 o                         
   0   2   6      94780.40      99029.23       480.18 o                         
   2   2   6      50819.71      52217.59       867.17 o                         
   4   2   6     102471.80     103069.52       915.00 o                         
   6   2   6      63063.14      64993.15       320.03 o                         
   8   2   6      24948.18      26135.04       195.79 o                         
  10   2   6      10425.29      10346.73       144.44 o                         
  12   2   6       8476.17       9349.48       125.01 o                         
  14   2   6       4947.75       4768.26       107.87 o                         
  16   2   6        766.92        656.74        82.17 o                         
  18   2   6        626.47        668.67        91.35 o                         
  20   2   6       1241.01       1353.83        90.70 o                         
   2   4   6        586.66        600.57       101.31 o                         
   4   4   6      16384.71      17391.60       153.67 o                         
   6   4   6       2679.63       2770.04        96.48 o                         
   8   4   6      44837.25      46759.62       703.67 o                         
  10   4   6       2425.06       2580.93        84.34 o                         
  12   4   6      37811.50      39645.01       893.88 o                         
  14   4   6       3784.81       3732.87       104.74 o                         
  16   4   6      54541.26      55807.54       334.46 o                         
  18   4   6        122.01        213.59       109.26 o                         
  20   4   6      18414.01      18167.41       270.47 o                         
   0   6   6      54411.04      54245.02      1564.86 o                         
   2   6   6      92264.23      97571.94      1879.67 o                         
   4   6   6      67637.53      71500.74       567.35 o                         
   6   6   6      59878.51      61804.10       690.20 o                         
   8   6   6      18723.64      19654.54       272.81 o                         
  10   6   6      15598.95      16456.59       157.62 o                         
  12   6   6       5662.74       5723.95       113.16 o                         
  14   6   6       4032.38       4318.10       117.10 o                         
  16   6   6        899.22        958.64        83.89 o                         
  18   6   6       1341.35       1189.50        95.14 o                         
  20   6   6       2914.56       2780.26       110.30 o                         
   2   8   6       4059.66       4249.98        98.08 o                         
   4   8   6       2323.96       2320.03        76.83 o                         
   6   8   6      17528.15      18807.72       678.20 o                         
   8   8   6       1365.34       1375.79        90.91 o                         
  10   8   6      45834.00      45968.88      1053.02 o                         
  12   8   6        211.61        333.85        72.10 o                         
  14   8   6      29873.45      32137.56      1464.94 o                         
  16   8   6       2691.16       2698.01        95.68 o                         
  18   8   6      22575.89      21694.86       507.29 o                         
  20   8   6        274.83        318.97        73.92 o                         
   0  10   6     114915.30     120265.23      1931.39 o                         
   2  10   6      52827.42      53836.03      1141.93 o                         
   4  10   6      27483.71      27219.52       747.90 o                         
   6  10   6      37578.12      38175.92       316.86 o                         
   8  10   6      45763.77      41301.15       272.29 o                         
  10  10   6       3388.71       3754.52       118.91 o                         
  12  10   6       2211.10       2265.88        92.65 o                         
  14  10   6       1803.26       1718.31       139.15 o                         
  16  10   6       2378.15       2457.82       101.04 o                         
  18  10   6       1632.63       1455.03        94.88 o                         
   2  12   6       3480.43       3640.32       103.19 o                         
   4  12   6       4227.23       4154.00       102.95 o                         
   6  12   6       4639.12       4401.34       106.86 o                         
   8  12   6      42365.64      43302.93       374.70 o                         
  10  12   6       2821.09       2865.81        86.58 o                         
  12  12   6      29999.13      30727.55       749.01 o                         
  14  12   6       1256.20       1374.45        81.83 o                         
  16  12   6      22408.76      23120.76       519.89 o                         
  18  12   6       1441.62       1362.54        80.80 o                         
   0  14   6      19641.58      21228.02      1271.00 o                         
   2  14   6      38079.13      34971.99      1926.19 o                         
   4  14   6      26435.34      25756.44       875.58 o                         
   6  14   6      27919.97      26710.43       960.94 o                         
   8  14   6       8653.91       8855.10       185.02 o                         
  10  14   6      13405.39      14447.22       481.86 o                         
  12  14   6       2477.15       2431.95        89.08 o                         
  14  14   6       3188.60       3434.77       123.92 o                         
  16  14   6        203.85        270.43        67.51 o                         
   2  16   6        109.44        157.33        71.75 o                         
   4  16   6        201.49        225.72        67.87 o                         
   6  16   6      22398.51      22444.18       598.09 o                         
   8  16   6       1209.99       1042.40       100.32 o                         
  10  16   6      27917.51      29505.13       311.13 o                         
  12  16   6       1506.76       1403.60        77.53 o                         
  14  16   6      22252.16      22340.54       402.76 o                         
   0  18   6      44846.30      39356.30       889.26 o                         
   2  18   6       9149.02       9059.35       187.14 o                         
   4  18   6      23974.76      19983.09       507.04 o                         
   6  18   6       6562.33       7403.12       122.68 o                         
   8  18   6      10729.99      10938.64       446.49 o                         
  10  18   6       2533.01       2265.03       103.51 o                         
  12  18   6       3425.51       3551.17       109.64 o                         
   2  20   6        384.32        404.15        69.69 o                         
   4  20   6       1198.11       1177.27        74.02 o                         
   6  20   6        929.35        824.93        74.45 o                         
   8  20   6      12439.77      10933.74       306.00 o                         
  10  20   6       2111.54       1980.37        93.50 o                         
   0  22   6       8101.32       7108.07       159.09 o                         
   2  22   6      18043.06      15362.71       165.92 o                         
   4  22   6       3568.37       3542.17        88.24 o                         
   6  22   6      11645.83      10932.94       582.13 o                         
   1   1   7      35077.33      36592.05       323.58 o                         
   3   1   7      11703.51      11881.11       175.86 o                         
   5   1   7      43033.27      43611.45       673.26 o                         
   7   1   7      11438.71      11758.82       180.00 o                         
   9   1   7      31827.55      32583.75       340.79 o                         
  11   1   7       1865.71       2079.15        83.17 o                         
  13   1   7      22919.94      23684.82       298.75 o                         
  15   1   7       2113.05       2077.15        82.83 o                         
  17   1   7       9091.49       9628.85       151.71 o                         
  19   1   7       4478.11       4521.74       130.93 o                         
   1   3   7      29560.91      30446.14       267.77 o                         
   3   3   7      29919.36      31976.30       290.14 o                         
   5   3   7       7766.37       8008.37       162.99 o                         
   7   3   7      27320.84      29733.23       207.95 o                         
   9   3   7       1336.77       1430.77        82.71 o                         
  11   3   7      33520.98      36027.56       275.94 o                         
  13   3   7       6836.21       6654.93       127.69 o                         
  15   3   7      14570.90      15806.20       288.15 o                         
  17   3   7       3357.95       3368.79       111.17 o                         
  19   3   7       3138.25       3233.86       121.67 o                         
   1   5   7      22522.05      22958.29       224.62 o                         
   3   5   7      55017.13      58269.50       480.06 o                         
   5   5   7      13259.77      13882.14       181.62 o                         
   7   5   7      43033.29      44576.16       840.71 o                         
   9   5   7       4161.33       4078.41       101.83 o                         
  11   5   7      27641.85      27661.69       248.99 o                         
  13   5   7       4154.44       4026.07       116.90 o                         
  15   5   7      14477.82      14569.36       350.36 o                         
  17   5   7       3364.01       3278.23       109.98 o                         
  19   5   7       5087.68       5404.07       159.64 o                         
   1   7   7      34312.93      35344.61       360.24 o                         
   3   7   7      26283.20      26748.93       177.29 o                         
   5   7   7      19741.35      20678.11       230.18 o                         
   7   7   7       6197.23       6570.01       117.35 o                         
   9   7   7      39404.30      41869.45       564.47 o                         
  11   7   7       5428.61       5399.26       101.85 o                         
  13   7   7      25690.41      24594.89       229.43 o                         
  15   7   7       5121.96       4908.91       106.21 o                         
  17   7   7       7591.17       8594.58       155.68 o                         
  19   7   7       3031.37       2904.91       132.27 o                         
   1   9   7      15387.91      16003.22       259.99 o                         
   3   9   7       9292.00       9778.46       202.83 o                         
   5   9   7      40427.57      41901.65       417.29 o                         
   7   9   7      12429.29      12920.49       139.95 o                         
   9   9   7      24901.22      27710.06       499.91 o                         
  11   9   7       1930.97       2153.16        89.37 o                         
  13   9   7      17888.66      17516.87       450.39 o                         
  15   9   7       3014.60       2894.24       113.95 o                         
  17   9   7       7231.83       6936.04       133.88 o                         
   1  11   7      21406.29      21341.23       867.87 o                         
   3  11   7      35369.76      37580.44       825.85 o                         
   5  11   7      10753.87      10635.36       137.14 o                         
   7  11   7      13503.90      14147.61       141.78 o                         
   9  11   7       2904.81       2713.51        88.28 o                         
  11  11   7      24660.49      25613.93       839.05 o                         
  13  11   7       7282.18       7266.99       175.52 o                         
  15  11   7       5990.89       6415.06       124.99 o                         
  17  11   7       2412.06       2474.75        95.91 o                         
   1  13   7       5186.07       5217.80       215.91 o                         
   3  13   7      24851.77      24752.44       739.46 o                         
   5  13   7       7729.31       8587.36       122.44 o                         
   7  13   7      18667.17      18631.62       603.00 o                         
   9  13   7        373.52        575.20        66.69 o                         
  11  13   7      13367.96      13351.45       449.80 o                         
  13  13   7       1032.25       1064.60        74.96 o                         
  15  13   7       5000.17       4854.82       116.15 o                         
   1  15   7      12652.37      12112.98       346.49 o                         
   3  15   7       5974.16       5778.67       246.18 o                         
   5  15   7      13239.58      13476.01       624.48 o                         
   7  15   7       1750.78       1629.86       100.66 o                         
   9  15   7      18960.69      18309.72       400.00 o                         
  11  15   7       3669.77       3708.26       115.47 o                         
  13  15   7       7468.74       7668.36       175.53 o                         
   1  17   7      11668.38      11186.64       560.82 o                         
   3  17   7       7245.27       8145.65       168.17 o                         
   5  17   7      18823.60      15819.50       496.41 o                         
   7  17   7       1219.59       1255.16        94.71 o                         
   9  17   7       6934.80       6585.44       252.86 o                         
  11  17   7        473.40        480.66        61.87 o                         
   1  19   7       2465.89       2325.08        74.54 o                         
   3  19   7       9238.52       8873.42       303.61 o                         
   5  19   7       4566.64       4235.25       143.58 o                         
   7  19   7       7373.84       8530.13       133.87 o                         
   9  19   7       2137.74       2023.01        86.11 o                         
   1  21   7       7647.99       6406.18       160.43 o                         
   3  21   7       7893.00       7206.49       288.37 o                         
   5  21   7       1035.55       1190.10       105.30 o                         
   0   0   8      84272.61      88403.17       578.33 o                         
   4   0   8      81908.02      86800.59      1769.70 o                         
   8   0   8      35435.07      39515.84       288.75 o                         
  12   0   8       8466.28       8371.09       191.63 o                         
  16   0   8        614.80        827.58       126.42 o                         
   2   2   8       1591.99       1772.34        92.27 o                         
   4   2   8       2078.58       2119.78       117.24 o                         
   6   2   8      10614.32      10788.68       130.86 o                         
   8   2   8      13699.55      13976.78       132.02 o                         
  10   2   8      38209.57      37871.93       315.50 o                         
  12   2   8      16251.01      16195.42       146.05 o                         
  14   2   8      11996.70      12321.24       313.54 o                         
  16   2   8       9373.26       9854.74       157.39 o                         
  18   2   8       6884.82       7556.03       255.42 o                         
   0   4   8       3507.39       3462.34       165.95 o                         
   2   4   8      54863.84      57950.52       780.30 o                         
   4   4   8       1132.41       1348.71        91.89 o                         
   6   4   8      51254.29      53951.38       454.02 o                         
   8   4   8       3657.84       3495.53       108.82 o                         
  10   4   8      15174.98      16374.53       174.97 o                         
  12   4   8        185.53        373.34        75.45 o                         
  14   4   8       3873.50       4008.41       103.04 o                         
  16   4   8          8.32         49.92        73.68 o                         
  18   4   8        431.27        504.46        99.96 o                         
   2   6   8       5930.83       6711.58       169.12 o                         
   4   6   8       2232.75       2394.18        91.73 o                         
   6   6   8       8239.34       8757.75       123.12 o                         
   8   6   8      29473.57      29463.57       207.08 o                         
  10   6   8      10482.58      10920.50       150.05 o                         
  12   6   8      15084.29      15581.32       211.40 o                         
  14   6   8       9935.28       9750.52       146.31 o                         
  16   6   8       9314.05       9755.72       318.38 o                         
   0   8   8      45387.36      48698.09       334.40 o                         
   2   8   8       1797.84       1734.50        98.47 o                         
   4   8   8      38443.29      41608.52       787.55 o                         
   6   8   8         64.84        147.91        84.85 o                         
   8   8   8      24496.15      26269.32       414.51 o                         
  10   8   8       1370.56       1542.08        91.97 o                         
  12   8   8       7751.23       8292.41       128.85 o                         
  14   8   8        326.87        481.03        99.17 o                         
  16   8   8        951.15       1129.38       110.34 o                         
   2  10   8       1766.41       1927.21       115.00 o                         
   4  10   8      13660.50      14304.16       512.37 o                         
   6  10   8      14252.64      14920.78       180.62 o                         
   8  10   8       8957.86       9516.01       126.03 o                         
  10  10   8      10627.40      10189.39       267.32 o                         
  12  10   8       9804.09       9813.94       170.50 o                         
  14  10   8      11972.47      11169.92       152.74 o                         
   0  12   8       9269.78       9117.73       195.13 o                         
   2  12   8      42005.30      44428.17       247.19 o                         
   4  12   8       1361.77       1236.16        78.51 o                         
   6  12   8      26041.40      27312.87       342.78 o                         
   8  12   8        825.14        893.86        82.16 o                         
  10  12   8       8905.24       9492.48       238.98 o                         
  12  12   8         32.28        130.54        71.08 o                         
  14  12   8       2548.12       2580.11       102.81 o                         
   2  14   8       2185.48       2072.61        83.81 o                         
   4  14   8       1637.65       1663.09        78.77 o                         
   6  14   8       4568.47       4338.78       190.03 o                         
   8  14   8       8135.24       6885.65       284.81 o                         
  10  14   8       4709.88       4890.65       102.85 o                         
  12  14   8       6069.08       6034.78       150.76 o                         
   0  16   8      44240.80      44475.37      2613.50 o                         
   2  16   8       1885.95       1398.58        70.63 o                         
   4  16   8      18804.84      19060.81       557.04 o                         
   6  16   8       1028.23        801.18        86.76 o                         
   8  16   8      14615.35      15052.95       301.26 o                         
  10  16   8       1881.52       1723.01        89.25 o                         
   2  18   8       2898.08       3027.05       118.01 o                         
   4  18   8       1370.61       1429.36        80.36 o                         
   6  18   8       5339.38       5299.58       137.31 o                         
   1   1   9      15392.62      16720.07       160.08 o                         
   3   1   9       8599.63       9380.38       196.81 o                         
   5   1   9      14849.90      15802.40       175.86 o                         
   7   1   9       8232.91       8737.53       129.64 o                         
   9   1   9      15731.03      16257.72       140.21 o                         
  11   1   9       1343.71       1213.93        85.45 o                         
  13   1   9       9093.34       9609.45       144.11 o                         
  15   1   9       3920.27       3704.75       105.48 o                         
   1   3   9      12435.25      13447.02       176.07 o                         
   3   3   9      13039.86      14473.56       153.36 o                         
   5   3   9       8914.45       8867.05       151.24 o                         
   7   3   9      12529.06      13089.00       151.69 o                         
   9   3   9       2732.08       3043.72       114.93 o                         
  11   3   9      14947.03      15820.20       156.70 o                         
  13   3   9       3886.98       3821.85       120.87 o                         
  15   3   9       4198.30       4481.40       120.24 o                         
   1   5   9      14434.57      16030.21       219.61 o                         
   3   5   9      12541.58      13583.58       276.94 o                         
   5   5   9       8402.16       8950.88       136.92 o                         
   7   5   9      15283.49      15909.30       181.44 o                         
   9   5   9       9202.14       8974.09       139.41 o                         
  11   5   9       8072.40       8344.28       123.99 o                         
  13   5   9       4112.30       3817.64       109.63 o                         
  15   5   9       4751.64       4944.98       142.97 o                         
   1   7   9      14390.55      15038.40       142.47 o                         
   3   7   9      25061.02      25323.63       229.69 o                         
   5   7   9      11999.29      12441.19       171.20 o                         
   7   7   9       2075.42       2215.96        93.86 o                         
   9   7   9       6330.92       6412.40       130.10 o                         
  11   7   9       6210.17       5971.49       133.79 o                         
  13   7   9       7261.88       7543.17       166.59 o                         
   1   9   9       5835.28       6475.31       123.41 o                         
   3   9   9       4769.29       5039.51       141.55 o                         
   5   9   9      11977.52      11879.20       472.46 o                         
   7   9   9       2544.74       2843.63       100.37 o                         
   9   9   9      12146.56      12624.62       171.95 o                         
  11   9   9       2682.33       2878.94       129.72 o                         
  13   9   9       4537.30       4914.31       108.35 o                         
   1  11   9      15483.54      15707.18       426.61 o                         
   3  11   9       9049.78      10120.46       148.64 o                         
   5  11   9       8083.11       8472.60       122.65 o                         
   7  11   9      11681.31      12567.07       238.70 o                         
   9  11   9       4328.51       4386.58        98.77 o                         
  11  11   9       5522.38       5666.99       119.19 o                         
   1  13   9       1413.31       1616.59       105.64 o                         
   3  13   9       8679.07       9535.28       142.94 o                         
   5  13   9       1696.03       1920.48        98.63 o                         
   7  13   9       9882.98       9616.60       343.59 o                         
   9  13   9       2766.20       2908.43        99.91 o                         
   1  15   9       5595.78       5389.85       207.31 o                         
   3  15   9       7028.08       7068.25       256.39 o                         
   5  15   9      11531.95      11848.97       370.88 o                         
   7  15   9       2257.51       2240.29       104.78 o                         
   1  17   9       1868.92       1779.10       108.28 o                         
   3  17   9       2760.64       2440.37       153.17 o                         
   2   0  10       4767.36       4907.03       150.53 o                         
   6   0  10       5570.17       5542.47       158.71 o                         
  10   0  10      12184.13      11741.73       224.44 o                         
   0   2  10      18028.42      19189.58       240.67 o                         
   2   2  10      16925.97      18684.88       193.23 o                         
   4   2  10      15343.53      16004.19       167.31 o                         
   6   2  10       9540.06       9894.38       296.09 o                         
   8   2  10       7228.77       7609.07       143.71 o                         
  10   2  10       1619.85       1911.25        91.80 o                         
  12   2  10       1489.68       1709.55       102.39 o                         
   2   4  10        627.88        664.50        89.34 o                         
   4   4  10       6392.64       6667.59       131.43 o                         
   6   4  10        168.01        263.62        92.22 o                         
   8   4  10       5449.50       5326.73       150.13 o                         
  10   4  10        362.20        442.27        74.49 o                         
  12   4  10      13375.10      12676.93       156.84 o                         
   0   6  10      14332.77      15599.62       400.76 o                         
   2   6  10      17439.82      18602.18       196.41 o                         
   4   6  10      14027.78      15511.47       184.88 o                         
   6   6  10      12427.84      12744.79       142.23 o                         
   8   6  10       5917.35       6568.89       150.64 o                         
  10   6  10       4906.17       5283.10       119.25 o                         
   2   8  10       1619.32       1721.97       110.37 o                         
   4   8  10        303.55        203.25        92.98 o                         
   6   8  10       5883.09       6212.14       122.19 o                         
   8   8  10        239.71        297.86        73.25 o                         
  10   8  10       8697.39       8634.03       156.81 o                         
   0  10  10      20639.78      20761.69       278.07 o                         
   2  10  10       9472.53      10166.38       151.27 o                         
   4  10  10      11261.56      12149.43       190.66 o                         
   6  10  10       6199.19       7088.68       155.75 o                         
   8  10  10       5371.63       5488.73       137.02 o                         
   2  12  10         28.57        125.28        75.58 o                         
   4  12  10        997.29        983.23        81.06 o                         
   6  12  10        861.84        902.67        92.80 o                         
   0  14  10       9414.25       9584.86       365.38 o                         
   1   1  11       4914.56       5161.89       115.86 o                         
   3   1  11       6187.86       6446.57       143.57 o                         
   5   1  11      10427.71      11491.23       164.48 o                         
   7   1  11       2305.77       2454.20       122.37 o                         
   1   3  11       4057.16       4205.51       136.75 o                         
   3   3  11       7722.41       7791.83       131.34 o                         
   5   3  11       3429.49       3581.14       117.10 o                         
   7   3  11       5662.34       6109.66       229.81 o                         
   1   5  11       4962.67       5810.81       168.75 o                         
   3   5  11       4235.00       4509.63       145.18 o                         
   5   5  11       1588.91       1697.92        95.42 o                         
   7   5  11      10404.46      11033.13       160.86 o                         
   1   7  11       5481.58       5384.71       121.91 o                         
   3   7  11       1141.26       1212.03       102.15 o                         
   5   7  11       2839.08       3019.25       124.67 o                         
   1   9  11       4463.22       4686.11       121.75 o                         
                                                                                
