# Supplementary material for: Crystal structure of the co-crystalline adduct 1,3,6,8-tetra­aza­tri­cyclo­[4.4.1.13,8]dodecane (TATD)–4-iodo­phenol (1/2): supra­molecular assembly mediated by halogen and hydrogen bonding
Source: Acta Crystallogr E Crystallogr Commun. 2017 Oct 20;73(Pt 11):1692–5. doi: 10.1107/S2056989017014943 (PMC5683492; doi:10.1107/S2056989017014943)
Supplement: Supplementary file 3 [file e-73-01692-Isup3.cml]

<?xml version="1.0" ?>
<cml>
<molecule id="m1">
  <atomArray>
    <atom id="a1" elementType="C"
          x2="-1.7763568394002505E-15" y2="-1.540000000000001" />
    <atom id="a2" elementType="C"
          x2="1.3336791218280384" y2="-0.7699999999999994" />
    <atom id="a3" elementType="C"
          x2="1.3336791218280366" y2="0.7700000000000005" />
    <atom id="a4" elementType="C"
          x2="1.7763568394002505E-15" y2="1.5399999999999991" />
    <atom id="a5" elementType="C"
          x2="-1.3336791218280357" y2="0.7700000000000005" />
    <atom id="a6" elementType="C"
          x2="-1.3336791218280357" y2="-0.77" />
    <atom id="a7" elementType="C"
          x2="6.627358243656072" y2="-1.5400000000000005" />
    <atom id="a8" elementType="C"
          x2="7.961037365484113" y2="-0.7699999999999987" />
    <atom id="a9" elementType="C"
          x2="7.96103736548411" y2="0.7700000000000009" />
    <atom id="a10" elementType="C"
          x2="6.627358243656076" y2="1.54" />
    <atom id="a11" elementType="C"
          x2="5.293679121828038" y2="0.7700000000000009" />
    <atom id="a12" elementType="C"
          x2="5.293679121828038" y2="-0.7699999999999996" />
    <atom id="a13" elementType="I"
          x2="-1.7763568394002505E-15" y2="-3.0800000000000014" />
    <atom id="a14" elementType="O"
          x2="1.7763568394002505E-15" y2="3.08" />
    <atom id="a15" elementType="I"
          x2="6.627358243656072" y2="-3.080000000000001" />
    <atom id="a16" elementType="O"
          x2="6.627358243656076" y2="3.08" />
    <atom id="a17" elementType="N"
          x2="0.2087521785483304" y2="-10.278988058050537" />
    <atom id="a18" elementType="C"
          x2="1.8088037962375516" y2="-10.487121482400617" />
    <atom id="a19" elementType="C"
          x2="2.3744473255910696" y2="-8.997092696132816" />
    <atom id="a20" elementType="N"
          x2="1.3164823822567726" y2="-7.745579773953682" />
    <atom id="a21" elementType="C"
          x2="1.4886915542917851" y2="-6.160000000000002" />
    <atom id="a22" elementType="C"
          x2="0.4746526500176045" y2="-8.6827881089782" />
    <atom id="a23" elementType="N"
          x2="0.09191386854088579" y2="-6.929890456553629" />
    <atom id="a24" elementType="C"
          x2="-1.470624245271754" y2="-6.435877239535566" />
    <atom id="a25" elementType="C"
          x2="-2.6276255667474073" y2="-7.532000557556762" />
    <atom id="a26" elementType="N"
          x2="-1.8190085375044143" y2="-8.92828963995332" />
    <atom id="a27" elementType="C"
          x2="-1.3979520386589928" y2="-10.493626515441465" />
    <atom id="a28" elementType="C"
          x2="-0.4485333673014331" y2="-8.067850713588863" />
  </atomArray>
  <bondArray>
    <bond atomRefs2="a1 a2" order="1" />
    <bond atomRefs2="a1 a6" order="2" />
    <bond atomRefs2="a2 a3" order="2" />
    <bond atomRefs2="a3 a4" order="1" />
    <bond atomRefs2="a4 a5" order="2" />
    <bond atomRefs2="a5 a6" order="1" />
    <bond atomRefs2="a7 a8" order="1" />
    <bond atomRefs2="a7 a12" order="2" />
    <bond atomRefs2="a8 a9" order="2" />
    <bond atomRefs2="a9 a10" order="1" />
    <bond atomRefs2="a10 a11" order="2" />
    <bond atomRefs2="a11 a12" order="1" />
    <bond atomRefs2="a1 a13" order="1" />
    <bond atomRefs2="a4 a14" order="1" />
    <bond atomRefs2="a7 a15" order="1" />
    <bond atomRefs2="a10 a16" order="1" />
    <bond atomRefs2="a17 a18" order="1" />
    <bond atomRefs2="a18 a19" order="1" />
    <bond atomRefs2="a19 a20" order="1" />
    <bond atomRefs2="a17 a22" order="1" />
    <bond atomRefs2="a21 a23" order="1" />
    <bond atomRefs2="a22 a23" order="1" />
    <bond atomRefs2="a23 a24" order="1" />
    <bond atomRefs2="a24 a25" order="1" />
    <bond atomRefs2="a25 a26" order="1" />
    <bond atomRefs2="a21 a20" order="1" />
    <bond atomRefs2="a17 a27" order="1" />
    <bond atomRefs2="a27 a26" order="1" />
    <bond atomRefs2="a20 a28" order="1" />
    <bond atomRefs2="a28 a26" order="1" />
  </bondArray>
</molecule>
</cml>
